# Supplementary material for: Effects of different lower limb movement velocities on trunk muscle activity and dynamic stability in the Sahrmann core stability test
Source: PLoS One. 2025 Sep 24;20(9):e0333004. doi: 10.1371/journal.pone.0333004 (PMC12459807; doi:10.1371/journal.pone.0333004)
Supplement: S1 Table — (CSV) [file pone.0333004.s001.csv]

ID	Velocity_s	Muscle	Side	Phase	Trial	RMS_uV	MVC_uV	%MVC
K10025	1	IO/TrA	Right	pre500ms	1	0.014	0.229	6.06
K10025	1	IO/TrA	Right	pre250ms	1	0.015	0.229	6.39
K10025	1	IO/TrA	Right	post1	1	0.017	0.229	7.63
K10025	1	IO/TrA	Right	post2	1	0.035	0.229	15.29
K10025	1	IO/TrA	Right	post3	1	0.05	0.229	21.74
K10025	1	IO/TrA	Right	pre500ms	2	0.015	0.229	6.74
K10025	1	IO/TrA	Right	pre250ms	2	0.017	0.229	7.47
K10025	1	IO/TrA	Right	post1	2	0.02	0.229	8.75
K10025	1	IO/TrA	Right	post2	2	0.065	0.229	28.25
K10025	1	IO/TrA	Right	post3	2	0.076	0.229	33.04
K10013	1	IO/TrA	Right	pre500ms	1	0.007	0.126	5.39
K10013	1	IO/TrA	Right	pre250ms	1	0.007	0.126	5.91
K10013	1	IO/TrA	Right	post1	1	0.01	0.126	8.27
K10013	1	IO/TrA	Right	post2	1	0.023	0.126	18.17
K10013	1	IO/TrA	Right	post3	1	0.018	0.126	14.65
K10013	1	IO/TrA	Right	pre500ms	2	0.01	0.126	7.81
K10013	1	IO/TrA	Right	pre250ms	2	0.009	0.126	7.35
K10013	1	IO/TrA	Right	post1	2	0.01	0.126	7.71
K10013	1	IO/TrA	Right	post2	2	0.019	0.126	15.29
K10013	1	IO/TrA	Right	post3	2	0.022	0.126	17.34
K10002	1	IO/TrA	Right	pre500ms	1	0.036	0.895	4.02
K10002	1	IO/TrA	Right	pre250ms	1	0.035	0.895	3.88
K10002	1	IO/TrA	Right	post1	1	0.066	0.895	7.4
K10002	1	IO/TrA	Right	post2	1	0.135	0.895	15.12
K10002	1	IO/TrA	Right	post3	1	0.14	0.895	15.66
K10002	1	IO/TrA	Right	pre500ms	2	0.034	0.895	3.76
K10002	1	IO/TrA	Right	pre250ms	2	0.051	0.895	5.69
K10002	1	IO/TrA	Right	post1	2	0.047	0.895	5.29
K10002	1	IO/TrA	Right	post2	2	0.089	0.895	9.93
K10002	1	IO/TrA	Right	post3	2	0.171	0.895	19.14
K10008	1	IO/TrA	Right	pre500ms	1	0.03	0.504	6.01
K10008	1	IO/TrA	Right	pre250ms	1	0.026	0.504	5.15
K10008	1	IO/TrA	Right	post1	1	0.036	0.504	7.13
K10008	1	IO/TrA	Right	post2	1	0.123	0.504	24.34
K10008	1	IO/TrA	Right	post3	1	0.183	0.504	36.23
K10008	1	IO/TrA	Right	pre500ms	2	0.035	0.504	6.96
K10008	1	IO/TrA	Right	pre250ms	2	0.041	0.504	8.06
K10008	1	IO/TrA	Right	post1	2	0.041	0.504	8.05
K10008	1	IO/TrA	Right	post2	2	0.114	0.504	22.66
K10008	1	IO/TrA	Right	post3	2	0.131	0.504	25.95
K10017	1	IO/TrA	Right	pre500ms	1	0.042	0.472	8.8
K10017	1	IO/TrA	Right	pre250ms	1	0.032	0.472	6.83
K10017	1	IO/TrA	Right	post1	1	0.079	0.472	16.8
K10017	1	IO/TrA	Right	post2	1	0.108	0.472	22.97
K10017	1	IO/TrA	Right	post3	1	0.089	0.472	18.84
K10017	1	IO/TrA	Right	pre500ms	2	0.034	0.472	7.19
K10017	1	IO/TrA	Right	pre250ms	2	0.028	0.472	5.86
K10017	1	IO/TrA	Right	post1	2	0.025	0.472	5.31
K10017	1	IO/TrA	Right	post2	2	0.086	0.472	18.2
K10017	1	IO/TrA	Right	post3	2	0.106	0.472	22.37
K10030	1	IO/TrA	Right	pre500ms	1	0.021	0.374	5.64
K10030	1	IO/TrA	Right	pre250ms	1	0.02	0.374	5.49
K10030	1	IO/TrA	Right	post1	1	0.033	0.374	8.72
K10030	1	IO/TrA	Right	post2	1	0.052	0.374	13.95
K10030	1	IO/TrA	Right	post3	1	0.044	0.374	11.77
K10030	1	IO/TrA	Right	pre500ms	2	0.021	0.374	5.65
K10030	1	IO/TrA	Right	pre250ms	2	0.057	0.374	15.16
K10030	1	IO/TrA	Right	post1	2	0.035	0.374	9.25
K10030	1	IO/TrA	Right	post2	2	0.063	0.374	16.88
K10030	1	IO/TrA	Right	post3	2	0.047	0.374	12.62
K10001	1	IO/TrA	Right	pre500ms	1	0.016	0.238	6.54
K10001	1	IO/TrA	Right	pre250ms	1	0.019	0.238	8.15
K10001	1	IO/TrA	Right	post1	1	0.032	0.238	13.26
K10001	1	IO/TrA	Right	post2	1	0.028	0.238	11.93
K10001	1	IO/TrA	Right	post3	1	0.017	0.238	7.35
K10001	1	IO/TrA	Right	pre500ms	2	0.019	0.238	8
K10001	1	IO/TrA	Right	pre250ms	2	0.013	0.238	5.39
K10001	1	IO/TrA	Right	post1	2	0.023	0.238	9.58
K10001	1	IO/TrA	Right	post2	2	0.024	0.238	9.97
K10001	1	IO/TrA	Right	post3	2	0.021	0.238	8.66
K10018	1	IO/TrA	Right	pre500ms	1	0.032	0.509	6.24
K10018	1	IO/TrA	Right	pre250ms	1	0.035	0.509	6.9
K10018	1	IO/TrA	Right	post1	1	0.036	0.509	7.11
K10018	1	IO/TrA	Right	post2	1	0.114	0.509	22.46
K10018	1	IO/TrA	Right	post3	1	0.097	0.509	19.03
K10018	1	IO/TrA	Right	pre500ms	2	0.031	0.509	6.02
K10018	1	IO/TrA	Right	pre250ms	2	0.024	0.509	4.73
K10018	1	IO/TrA	Right	post1	2	0.049	0.509	9.64
K10018	1	IO/TrA	Right	post2	2	0.076	0.509	14.94
K10018	1	IO/TrA	Right	post3	2	0.069	0.509	13.63
K10023	1	IO/TrA	Right	pre500ms	1	0.023	0.541	4.32
K10023	1	IO/TrA	Right	pre250ms	1	0.022	0.541	4.03
K10023	1	IO/TrA	Right	post1	1	0.019	0.541	3.58
K10023	1	IO/TrA	Right	post2	1	0.037	0.541	6.8
K10023	1	IO/TrA	Right	post3	1	0.04	0.541	7.49
K10023	1	IO/TrA	Right	pre500ms	2	0.03	0.541	5.61
K10023	1	IO/TrA	Right	pre250ms	2	0.034	0.541	6.35
K10023	1	IO/TrA	Right	post1	2	0.036	0.541	6.6
K10023	1	IO/TrA	Right	post2	2	0.049	0.541	9.1
K10023	1	IO/TrA	Right	post3	2	0.081	0.541	14.98
K10004	1	IO/TrA	Right	pre500ms	1	0.029	0.255	11.2
K10004	1	IO/TrA	Right	pre250ms	1	0.032	0.255	12.64
K10004	1	IO/TrA	Right	post1	1	0.082	0.255	32.18
K10004	1	IO/TrA	Right	post2	1	0.065	0.255	25.68
K10004	1	IO/TrA	Right	post3	1	0.045	0.255	17.71
K10004	1	IO/TrA	Right	pre500ms	2	0.035	0.255	13.58
K10004	1	IO/TrA	Right	pre250ms	2	0.034	0.255	13.34
K10004	1	IO/TrA	Right	post1	2	0.06	0.255	23.7
K10004	1	IO/TrA	Right	post2	2	0.048	0.255	18.83
K10004	1	IO/TrA	Right	post3	2	0.057	0.255	22.29
K10011	1	IO/TrA	Right	pre500ms	1	0.029	0.613	4.8
K10011	1	IO/TrA	Right	pre250ms	1	0.012	0.613	2.01
K10011	1	IO/TrA	Right	post1	1	0.207	0.613	33.73
K10011	1	IO/TrA	Right	post2	1	0.269	0.613	43.93
K10011	1	IO/TrA	Right	post3	1	0.106	0.613	17.35
K10011	1	IO/TrA	Right	pre500ms	2	0.021	0.613	3.41
K10011	1	IO/TrA	Right	pre250ms	2	0.017	0.613	2.76
K10011	1	IO/TrA	Right	post1	2	0.076	0.613	12.39
K10011	1	IO/TrA	Right	post2	2	0.175	0.613	28.48
K10011	1	IO/TrA	Right	post3	2	0.14	0.613	22.79
K10005	1	IO/TrA	Right	pre500ms	1	0.037	0.519	7.15
K10005	1	IO/TrA	Right	pre250ms	1	0.032	0.519	6.13
K10005	1	IO/TrA	Right	post1	1	0.033	0.519	6.4
K10005	1	IO/TrA	Right	post2	1	0.065	0.519	12.61
K10005	1	IO/TrA	Right	post3	1	0.099	0.519	19.14
K10005	1	IO/TrA	Right	pre500ms	2	0.039	0.519	7.54
K10005	1	IO/TrA	Right	pre250ms	2	0.035	0.519	6.75
K10005	1	IO/TrA	Right	post1	2	0.037	0.519	7.08
K10005	1	IO/TrA	Right	post2	2	0.083	0.519	16.07
K10005	1	IO/TrA	Right	post3	2	0.1	0.519	19.2
K10019	1	IO/TrA	Right	pre500ms	1	0.06	0.248	23.97
K10019	1	IO/TrA	Right	pre250ms	1	0.039	0.248	15.54
K10019	1	IO/TrA	Right	post1	1	0.038	0.248	15.17
K10019	1	IO/TrA	Right	post2	1	0.06	0.248	24.35
K10019	1	IO/TrA	Right	post3	1	0.059	0.248	23.9
K10019	1	IO/TrA	Right	pre500ms	2	0.05	0.248	19.94
K10019	1	IO/TrA	Right	pre250ms	2	0.044	0.248	17.89
K10019	1	IO/TrA	Right	post1	2	0.048	0.248	19.35
K10019	1	IO/TrA	Right	post2	2	0.062	0.248	24.79
K10019	1	IO/TrA	Right	post3	2	0.065	0.248	26.08
K10021	1	IO/TrA	Right	pre500ms	1	0.036	0.169	21.54
K10021	1	IO/TrA	Right	pre250ms	1	0.033	0.169	19.29
K10021	1	IO/TrA	Right	post1	1	0.031	0.169	18.44
K10021	1	IO/TrA	Right	post2	1	0.06	0.169	35.49
K10021	1	IO/TrA	Right	post3	1	0.066	0.169	38.9
K10021	1	IO/TrA	Right	pre500ms	2	0.033	0.169	19.53
K10021	1	IO/TrA	Right	pre250ms	2	0.023	0.169	13.82
K10021	1	IO/TrA	Right	post1	2	0.056	0.169	32.92
K10021	1	IO/TrA	Right	post2	2	0.046	0.169	27.37
K10021	1	IO/TrA	Right	post3	2	0.051	0.169	30.23
K10028	1	IO/TrA	Right	pre500ms	1	0.013	0.212	6.21
K10028	1	IO/TrA	Right	pre250ms	1	0.014	0.212	6.45
K10028	1	IO/TrA	Right	post1	1	0.016	0.212	7.35
K10028	1	IO/TrA	Right	post2	1	0.056	0.212	26.26
K10028	1	IO/TrA	Right	post3	1	0.034	0.212	16.1
K10028	1	IO/TrA	Right	pre500ms	2	0.017	0.212	7.82
K10028	1	IO/TrA	Right	pre250ms	2	0.013	0.212	6.04
K10028	1	IO/TrA	Right	post1	2	0.019	0.212	8.72
K10028	1	IO/TrA	Right	post2	2	0.039	0.212	18.14
K10028	1	IO/TrA	Right	post3	2	0.031	0.212	14.61
K10010	1	IO/TrA	Right	pre500ms	1	0.022	0.255	8.55
K10010	1	IO/TrA	Right	pre250ms	1	0.021	0.255	8.16
K10010	1	IO/TrA	Right	post1	1	0.024	0.255	9.22
K10010	1	IO/TrA	Right	post2	1	0.053	0.255	20.81
K10010	1	IO/TrA	Right	post3	1	0.058	0.255	22.62
K10010	1	IO/TrA	Right	pre500ms	2	0.022	0.255	8.82
K10010	1	IO/TrA	Right	pre250ms	2	0.021	0.255	8.42
K10010	1	IO/TrA	Right	post1	2	0.028	0.255	11.1
K10010	1	IO/TrA	Right	post2	2	0.062	0.255	24.4
K10010	1	IO/TrA	Right	post3	2	0.072	0.255	28.17
K10025	1	IO/TrA	Left	pre500ms	1	0.015	0.273	5.68
K10025	1	IO/TrA	Left	pre250ms	1	0.018	0.273	6.78
K10025	1	IO/TrA	Left	post1	1	0.017	0.273	6.39
K10025	1	IO/TrA	Left	post2	1	0.032	0.273	11.86
K10025	1	IO/TrA	Left	post3	1	0.04	0.273	14.81
K10025	1	IO/TrA	Left	pre500ms	2	0.013	0.273	4.81
K10025	1	IO/TrA	Left	pre250ms	2	0.013	0.273	4.75
K10025	1	IO/TrA	Left	post1	2	0.022	0.273	7.89
K10025	1	IO/TrA	Left	post2	2	0.044	0.273	16.08
K10025	1	IO/TrA	Left	post3	2	0.038	0.273	13.79
K10013	1	IO/TrA	Left	pre500ms	1	0.008	0.153	5.44
K10013	1	IO/TrA	Left	pre250ms	1	0.025	0.153	16.3
K10013	1	IO/TrA	Left	post1	1	0.01	0.153	6.7
K10013	1	IO/TrA	Left	post2	1	0.018	0.153	11.8
K10013	1	IO/TrA	Left	post3	1	0.017	0.153	11.27
K10013	1	IO/TrA	Left	pre500ms	2	0.011	0.153	6.96
K10013	1	IO/TrA	Left	pre250ms	2	0.011	0.153	7.02
K10013	1	IO/TrA	Left	post1	2	0.014	0.153	9.28
K10013	1	IO/TrA	Left	post2	2	0.023	0.153	14.77
K10013	1	IO/TrA	Left	post3	2	0.023	0.153	15.08
K10002	1	IO/TrA	Left	pre500ms	1	0.02	0.72	2.77
K10002	1	IO/TrA	Left	pre250ms	1	0.114	0.72	15.87
K10002	1	IO/TrA	Left	post1	1	0.044	0.72	6.09
K10002	1	IO/TrA	Left	post2	1	0.095	0.72	13.23
K10002	1	IO/TrA	Left	post3	1	0.13	0.72	18.04
K10002	1	IO/TrA	Left	pre500ms	2	0.029	0.72	4.07
K10002	1	IO/TrA	Left	pre250ms	2	0.026	0.72	3.6
K10002	1	IO/TrA	Left	post1	2	0.042	0.72	5.89
K10002	1	IO/TrA	Left	post2	2	0.077	0.72	10.77
K10002	1	IO/TrA	Left	post3	2	0.101	0.72	14.08
K10008	1	IO/TrA	Left	pre500ms	1	0.018	0.289	6.33
K10008	1	IO/TrA	Left	pre250ms	1	0.021	0.289	7.09
K10008	1	IO/TrA	Left	post1	1	0.027	0.289	9.37
K10008	1	IO/TrA	Left	post2	1	0.05	0.289	17.46
K10008	1	IO/TrA	Left	post3	1	0.063	0.289	21.67
K10008	1	IO/TrA	Left	pre500ms	2	0.025	0.289	8.8
K10008	1	IO/TrA	Left	pre250ms	2	0.018	0.289	6.28
K10008	1	IO/TrA	Left	post1	2	0.03	0.289	10.37
K10008	1	IO/TrA	Left	post2	2	0.072	0.289	24.79
K10008	1	IO/TrA	Left	post3	2	0.061	0.289	21.24
K10017	1	IO/TrA	Left	pre500ms	1	0.042	0.72	5.8
K10017	1	IO/TrA	Left	pre250ms	1	0.035	0.72	4.89
K10017	1	IO/TrA	Left	post1	1	0.058	0.72	8.03
K10017	1	IO/TrA	Left	post2	1	0.077	0.72	10.63
K10017	1	IO/TrA	Left	post3	1	0.07	0.72	9.67
K10017	1	IO/TrA	Left	pre500ms	2	0.048	0.72	6.69
K10017	1	IO/TrA	Left	pre250ms	2	0.044	0.72	6.18
K10017	1	IO/TrA	Left	post1	2	0.04	0.72	5.57
K10017	1	IO/TrA	Left	post2	2	0.076	0.72	10.51
K10017	1	IO/TrA	Left	post3	2	0.087	0.72	12.04
K10030	1	IO/TrA	Left	pre500ms	1	0.024	0.304	7.84
K10030	1	IO/TrA	Left	pre250ms	1	0.017	0.304	5.47
K10030	1	IO/TrA	Left	post1	1	0.022	0.304	7.27
K10030	1	IO/TrA	Left	post2	1	0.037	0.304	12.25
K10030	1	IO/TrA	Left	post3	1	0.03	0.304	9.89
K10030	1	IO/TrA	Left	pre500ms	2	0.014	0.304	4.5
K10030	1	IO/TrA	Left	pre250ms	2	0.016	0.304	5.29
K10030	1	IO/TrA	Left	post1	2	0.02	0.304	6.46
K10030	1	IO/TrA	Left	post2	2	0.055	0.304	18.18
K10030	1	IO/TrA	Left	post3	2	0.047	0.304	15.53
K10001	1	IO/TrA	Left	pre500ms	1	0.017	0.233	7.17
K10001	1	IO/TrA	Left	pre250ms	1	0.022	0.233	9.29
K10001	1	IO/TrA	Left	post1	1	0.031	0.233	13.45
K10001	1	IO/TrA	Left	post2	1	0.039	0.233	16.66
K10001	1	IO/TrA	Left	post3	1	0.027	0.233	11.78
K10001	1	IO/TrA	Left	pre500ms	2	0.02	0.233	8.75
K10001	1	IO/TrA	Left	pre250ms	2	0.015	0.233	6.63
K10001	1	IO/TrA	Left	post1	2	0.021	0.233	9.21
K10001	1	IO/TrA	Left	post2	2	0.032	0.233	13.8
K10001	1	IO/TrA	Left	post3	2	0.031	0.233	13.32
K10018	1	IO/TrA	Left	pre500ms	1	0.033	0.401	8.15
K10018	1	IO/TrA	Left	pre250ms	1	0.028	0.401	6.99
K10018	1	IO/TrA	Left	post1	1	0.031	0.401	7.73
K10018	1	IO/TrA	Left	post2	1	0.074	0.401	18.4
K10018	1	IO/TrA	Left	post3	1	0.063	0.401	15.64
K10018	1	IO/TrA	Left	pre500ms	2	0.028	0.401	6.95
K10018	1	IO/TrA	Left	pre250ms	2	0.022	0.401	5.56
K10018	1	IO/TrA	Left	post1	2	0.037	0.401	9.29
K10018	1	IO/TrA	Left	post2	2	0.044	0.401	11
K10018	1	IO/TrA	Left	post3	2	0.055	0.401	13.8
K10023	1	IO/TrA	Left	pre500ms	1	0.019	0.573	3.32
K10023	1	IO/TrA	Left	pre250ms	1	0.026	0.573	4.51
K10023	1	IO/TrA	Left	post1	1	0.021	0.573	3.64
K10023	1	IO/TrA	Left	post2	1	0.036	0.573	6.27
K10023	1	IO/TrA	Left	post3	1	0.047	0.573	8.2
K10023	1	IO/TrA	Left	pre500ms	2	0.023	0.573	4.01
K10023	1	IO/TrA	Left	pre250ms	2	0.027	0.573	4.76
K10023	1	IO/TrA	Left	post1	2	0.034	0.573	5.95
K10023	1	IO/TrA	Left	post2	2	0.047	0.573	8.27
K10023	1	IO/TrA	Left	post3	2	0.065	0.573	11.36
K10004	1	IO/TrA	Left	pre500ms	1	0.022	0.338	6.62
K10004	1	IO/TrA	Left	pre250ms	1	0.022	0.338	6.51
K10004	1	IO/TrA	Left	post1	1	0.025	0.338	7.46
K10004	1	IO/TrA	Left	post2	1	0.046	0.338	13.76
K10004	1	IO/TrA	Left	post3	1	0.043	0.338	12.74
K10004	1	IO/TrA	Left	pre500ms	2	0.021	0.338	6.08
K10004	1	IO/TrA	Left	pre250ms	2	0.032	0.338	9.5
K10004	1	IO/TrA	Left	post1	2	0.034	0.338	10.03
K10004	1	IO/TrA	Left	post2	2	0.043	0.338	12.81
K10004	1	IO/TrA	Left	post3	2	0.047	0.338	13.94
K10011	1	IO/TrA	Left	pre500ms	1	0.022	0.345	6.48
K10011	1	IO/TrA	Left	pre250ms	1	0.017	0.345	4.98
K10011	1	IO/TrA	Left	post1	1	0.091	0.345	26.29
K10011	1	IO/TrA	Left	post2	1	0.094	0.345	27.35
K10011	1	IO/TrA	Left	post3	1	0.066	0.345	19.19
K10011	1	IO/TrA	Left	pre500ms	2	0.021	0.345	6.17
K10011	1	IO/TrA	Left	pre250ms	2	0.014	0.345	4.16
K10011	1	IO/TrA	Left	post1	2	0.048	0.345	13.98
K10011	1	IO/TrA	Left	post2	2	0.096	0.345	27.94
K10011	1	IO/TrA	Left	post3	2	0.078	0.345	22.73
K10005	1	IO/TrA	Left	pre500ms	1	0.027	0.483	5.64
K10005	1	IO/TrA	Left	pre250ms	1	0.025	0.483	5.2
K10005	1	IO/TrA	Left	post1	1	0.029	0.483	5.92
K10005	1	IO/TrA	Left	post2	1	0.065	0.483	13.49
K10005	1	IO/TrA	Left	post3	1	0.068	0.483	14.12
K10005	1	IO/TrA	Left	pre500ms	2	0.032	0.483	6.64
K10005	1	IO/TrA	Left	pre250ms	2	0.024	0.483	4.94
K10005	1	IO/TrA	Left	post1	2	0.029	0.483	6.02
K10005	1	IO/TrA	Left	post2	2	0.072	0.483	14.9
K10005	1	IO/TrA	Left	post3	2	0.077	0.483	16.01
K10019	1	IO/TrA	Left	pre500ms	1	0.036	0.355	10.16
K10019	1	IO/TrA	Left	pre250ms	1	0.034	0.355	9.55
K10019	1	IO/TrA	Left	post1	1	0.035	0.355	9.83
K10019	1	IO/TrA	Left	post2	1	0.041	0.355	11.66
K10019	1	IO/TrA	Left	post3	1	0.048	0.355	13.44
K10019	1	IO/TrA	Left	pre500ms	2	0.031	0.355	8.69
K10019	1	IO/TrA	Left	pre250ms	2	0.033	0.355	9.34
K10019	1	IO/TrA	Left	post1	2	0.037	0.355	10.42
K10019	1	IO/TrA	Left	post2	2	0.051	0.355	14.46
K10019	1	IO/TrA	Left	post3	2	0.051	0.355	14.33
K10021	1	IO/TrA	Left	pre500ms	1	0.029	0.474	6.19
K10021	1	IO/TrA	Left	pre250ms	1	0.029	0.474	6.06
K10021	1	IO/TrA	Left	post1	1	0.036	0.474	7.51
K10021	1	IO/TrA	Left	post2	1	0.074	0.474	15.68
K10021	1	IO/TrA	Left	post3	1	0.088	0.474	18.51
K10021	1	IO/TrA	Left	pre500ms	2	0.039	0.474	8.21
K10021	1	IO/TrA	Left	pre250ms	2	0.032	0.474	6.7
K10021	1	IO/TrA	Left	post1	2	0.078	0.474	16.37
K10021	1	IO/TrA	Left	post2	2	0.083	0.474	17.63
K10021	1	IO/TrA	Left	post3	2	0.06	0.474	12.63
K10028	1	IO/TrA	Left	pre500ms	1	0.024	0.262	9.33
K10028	1	IO/TrA	Left	pre250ms	1	0.02	0.262	7.46
K10028	1	IO/TrA	Left	post1	1	0.023	0.262	8.61
K10028	1	IO/TrA	Left	post2	1	0.031	0.262	11.94
K10028	1	IO/TrA	Left	post3	1	0.037	0.262	14.26
K10028	1	IO/TrA	Left	pre500ms	2	0.018	0.262	6.88
K10028	1	IO/TrA	Left	pre250ms	2	0.018	0.262	7.06
K10028	1	IO/TrA	Left	post1	2	0.021	0.262	8.19
K10028	1	IO/TrA	Left	post2	2	0.056	0.262	21.41
K10028	1	IO/TrA	Left	post3	2	0.037	0.262	14.09
K10010	1	IO/TrA	Left	pre500ms	1	0.019	0.163	11.65
K10010	1	IO/TrA	Left	pre250ms	1	0.017	0.163	10.72
K10010	1	IO/TrA	Left	post1	1	0.024	0.163	14.8
K10010	1	IO/TrA	Left	post2	1	0.034	0.163	21
K10010	1	IO/TrA	Left	post3	1	0.045	0.163	27.52
K10010	1	IO/TrA	Left	pre500ms	2	0.02	0.163	12.52
K10010	1	IO/TrA	Left	pre250ms	2	0.019	0.163	11.56
K10010	1	IO/TrA	Left	post1	2	0.025	0.163	15.2
K10010	1	IO/TrA	Left	post2	2	0.038	0.163	23.17
K10010	1	IO/TrA	Left	post3	2	0.055	0.163	33.51
K10025	1	EO	Right	pre500ms	1	0.022	0.16	13.79
K10025	1	EO	Right	pre250ms	1	0.017	0.16	10.59
K10025	1	EO	Right	post1	1	0.03	0.16	18.91
K10025	1	EO	Right	post2	1	0.058	0.16	36.49
K10025	1	EO	Right	post3	1	0.07	0.16	43.75
K10025	1	EO	Right	pre500ms	2	0.017	0.16	10.34
K10025	1	EO	Right	pre250ms	2	0.014	0.16	8.6
K10025	1	EO	Right	post1	2	0.022	0.16	13.88
K10025	1	EO	Right	post2	2	0.103	0.16	64.31
K10025	1	EO	Right	post3	2	0.101	0.16	63.1
K10013	1	EO	Right	pre500ms	1	0.008	0.071	11.03
K10013	1	EO	Right	pre250ms	1	0.007	0.071	10.05
K10013	1	EO	Right	post1	1	0.014	0.071	20.47
K10013	1	EO	Right	post2	1	0.02	0.071	27.91
K10013	1	EO	Right	post3	1	0.022	0.071	30.76
K10013	1	EO	Right	pre500ms	2	0.012	0.071	17.48
K10013	1	EO	Right	pre250ms	2	0.009	0.071	13.06
K10013	1	EO	Right	post1	2	0.012	0.071	16.8
K10013	1	EO	Right	post2	2	0.024	0.071	33.67
K10013	1	EO	Right	post3	2	0.021	0.071	29.7
K10002	1	EO	Right	pre500ms	1	0.027	0.196	13.57
K10002	1	EO	Right	pre250ms	1	0.03	0.196	15.47
K10002	1	EO	Right	post1	1	0.049	0.196	24.88
K10002	1	EO	Right	post2	1	0.08	0.196	41.07
K10002	1	EO	Right	post3	1	0.097	0.196	49.37
K10002	1	EO	Right	pre500ms	2	0.027	0.196	13.89
K10002	1	EO	Right	pre250ms	2	0.025	0.196	12.98
K10002	1	EO	Right	post1	2	0.036	0.196	18.58
K10002	1	EO	Right	post2	2	0.066	0.196	33.5
K10002	1	EO	Right	post3	2	0.091	0.196	46.35
K10008	1	EO	Right	pre500ms	1	0.02	0.138	14.62
K10008	1	EO	Right	pre250ms	1	0.017	0.138	12.44
K10008	1	EO	Right	post1	1	0.023	0.138	16.87
K10008	1	EO	Right	post2	1	0.036	0.138	26.24
K10008	1	EO	Right	post3	1	0.066	0.138	48.01
K10008	1	EO	Right	pre500ms	2	0.019	0.138	13.92
K10008	1	EO	Right	pre250ms	2	0.022	0.138	15.76
K10008	1	EO	Right	post1	2	0.02	0.138	14.36
K10008	1	EO	Right	post2	2	0.042	0.138	30.25
K10008	1	EO	Right	post3	2	0.041	0.138	29.56
K10017	1	EO	Right	pre500ms	1	0.062	0.256	24
K10017	1	EO	Right	pre250ms	1	0.067	0.256	26.14
K10017	1	EO	Right	post1	1	0.13	0.256	50.52
K10017	1	EO	Right	post2	1	0.159	0.256	62.18
K10017	1	EO	Right	post3	1	0.125	0.256	48.87
K10017	1	EO	Right	pre500ms	2	0.062	0.256	24.26
K10017	1	EO	Right	pre250ms	2	0.069	0.256	26.96
K10017	1	EO	Right	post1	2	0.065	0.256	25.37
K10017	1	EO	Right	post2	2	0.143	0.256	55.86
K10017	1	EO	Right	post3	2	0.162	0.256	63.1
K10030	1	EO	Right	pre500ms	1	0.025	0.201	12.61
K10030	1	EO	Right	pre250ms	1	0.026	0.201	13.07
K10030	1	EO	Right	post1	1	0.045	0.201	22.35
K10030	1	EO	Right	post2	1	0.062	0.201	31.05
K10030	1	EO	Right	post3	1	0.054	0.201	26.74
K10030	1	EO	Right	pre500ms	2	0.025	0.201	12.32
K10030	1	EO	Right	pre250ms	2	0.031	0.201	15.42
K10030	1	EO	Right	post1	2	0.031	0.201	15.44
K10030	1	EO	Right	post2	2	0.066	0.201	32.8
K10030	1	EO	Right	post3	2	0.078	0.201	38.9
K10001	1	EO	Right	pre500ms	1	0.012	0.106	11.05
K10001	1	EO	Right	pre250ms	1	0.011	0.106	10.6
K10001	1	EO	Right	post1	1	0.025	0.106	23.45
K10001	1	EO	Right	post2	1	0.022	0.106	21.01
K10001	1	EO	Right	post3	1	0.026	0.106	24.52
K10001	1	EO	Right	pre500ms	2	0.015	0.106	14.42
K10001	1	EO	Right	pre250ms	2	0.014	0.106	13.43
K10001	1	EO	Right	post1	2	0.018	0.106	17.15
K10001	1	EO	Right	post2	2	0.022	0.106	21.14
K10001	1	EO	Right	post3	2	0.033	0.106	31.28
K10018	1	EO	Right	pre500ms	1	0.019	0.071	27.07
K10018	1	EO	Right	pre250ms	1	0.02	0.071	28.64
K10018	1	EO	Right	post1	1	0.02	0.071	28.85
K10018	1	EO	Right	post2	1	0.044	0.071	61.41
K10018	1	EO	Right	post3	1	0.041	0.071	57.35
K10018	1	EO	Right	pre500ms	2	0.015	0.071	20.81
K10018	1	EO	Right	pre250ms	2	0.016	0.071	22.2
K10018	1	EO	Right	post1	2	0.022	0.071	31.42
K10018	1	EO	Right	post2	2	0.033	0.071	46.13
K10018	1	EO	Right	post3	2	0.034	0.071	47.25
K10023	1	EO	Right	pre500ms	1	0.019	0.191	10.2
K10023	1	EO	Right	pre250ms	1	0.02	0.191	10.39
K10023	1	EO	Right	post1	1	0.021	0.191	10.74
K10023	1	EO	Right	post2	1	0.028	0.191	14.84
K10023	1	EO	Right	post3	1	0.033	0.191	17.38
K10023	1	EO	Right	pre500ms	2	0.02	0.191	10.58
K10023	1	EO	Right	pre250ms	2	0.023	0.191	12.09
K10023	1	EO	Right	post1	2	0.023	0.191	12
K10023	1	EO	Right	post2	2	0.031	0.191	16.27
K10023	1	EO	Right	post3	2	0.041	0.191	21.68
K10004	1	EO	Right	pre500ms	1	0.051	0.293	17.29
K10004	1	EO	Right	pre250ms	1	0.058	0.293	19.79
K10004	1	EO	Right	post1	1	0.063	0.293	21.49
K10004	1	EO	Right	post2	1	0.091	0.293	31.14
K10004	1	EO	Right	post3	1	0.078	0.293	26.53
K10004	1	EO	Right	pre500ms	2	0.054	0.293	18.41
K10004	1	EO	Right	pre250ms	2	0.059	0.293	20.24
K10004	1	EO	Right	post1	2	0.058	0.293	19.7
K10004	1	EO	Right	post2	2	0.071	0.293	24.38
K10004	1	EO	Right	post3	2	0.078	0.293	26.62
K10011	1	EO	Right	pre500ms	1	0.018	0.165	10.79
K10011	1	EO	Right	pre250ms	1	0.012	0.165	7.51
K10011	1	EO	Right	post1	1	0.066	0.165	39.76
K10011	1	EO	Right	post2	1	0.073	0.165	44.44
K10011	1	EO	Right	post3	1	0.053	0.165	31.97
K10011	1	EO	Right	pre500ms	2	0.014	0.165	8.32
K10011	1	EO	Right	pre250ms	2	0.011	0.165	6.41
K10011	1	EO	Right	post1	2	0.03	0.165	18.36
K10011	1	EO	Right	post2	2	0.066	0.165	40.33
K10011	1	EO	Right	post3	2	0.059	0.165	35.56
K10005	1	EO	Right	pre500ms	1	0.03	0.125	23.88
K10005	1	EO	Right	pre250ms	1	0.03	0.125	23.91
K10005	1	EO	Right	post1	1	0.032	0.125	25.52
K10005	1	EO	Right	post2	1	0.046	0.125	37.09
K10005	1	EO	Right	post3	1	0.068	0.125	54.51
K10005	1	EO	Right	pre500ms	2	0.032	0.125	25.46
K10005	1	EO	Right	pre250ms	2	0.041	0.125	32.4
K10005	1	EO	Right	post1	2	0.033	0.125	26.62
K10005	1	EO	Right	post2	2	0.052	0.125	41.44
K10005	1	EO	Right	post3	2	0.067	0.125	53.61
K10019	1	EO	Right	pre500ms	1	0.03	0.117	25.24
K10019	1	EO	Right	pre250ms	1	0.025	0.117	20.9
K10019	1	EO	Right	post1	1	0.029	0.117	24.37
K10019	1	EO	Right	post2	1	0.035	0.117	30.21
K10019	1	EO	Right	post3	1	0.035	0.117	29.46
K10019	1	EO	Right	pre500ms	2	0.025	0.117	21.61
K10019	1	EO	Right	pre250ms	2	0.022	0.117	18.59
K10019	1	EO	Right	post1	2	0.026	0.117	22.24
K10019	1	EO	Right	post2	2	0.036	0.117	30.35
K10019	1	EO	Right	post3	2	0.041	0.117	34.53
K10021	1	EO	Right	pre500ms	1	0.026	0.136	19.21
K10021	1	EO	Right	pre250ms	1	0.021	0.136	15.48
K10021	1	EO	Right	post1	1	0.029	0.136	21.35
K10021	1	EO	Right	post2	1	0.038	0.136	28.06
K10021	1	EO	Right	post3	1	0.039	0.136	28.62
K10021	1	EO	Right	pre500ms	2	0.024	0.136	17.35
K10021	1	EO	Right	pre250ms	2	0.02	0.136	14.44
K10021	1	EO	Right	post1	2	0.032	0.136	23.12
K10021	1	EO	Right	post2	2	0.039	0.136	28.76
K10021	1	EO	Right	post3	2	0.039	0.136	28.31
K10028	1	EO	Right	pre500ms	1	0.019	0.122	15.45
K10028	1	EO	Right	pre250ms	1	0.02	0.122	16.45
K10028	1	EO	Right	post1	1	0.025	0.122	20.38
K10028	1	EO	Right	post2	1	0.04	0.122	32.76
K10028	1	EO	Right	post3	1	0.043	0.122	35.23
K10028	1	EO	Right	pre500ms	2	0.024	0.122	20.11
K10028	1	EO	Right	pre250ms	2	0.022	0.122	17.84
K10028	1	EO	Right	post1	2	0.023	0.122	18.72
K10028	1	EO	Right	post2	2	0.047	0.122	38.19
K10028	1	EO	Right	post3	2	0.045	0.122	36.64
K10010	1	EO	Right	pre500ms	1	0.033	0.318	10.27
K10010	1	EO	Right	pre250ms	1	0.033	0.318	10.49
K10010	1	EO	Right	post1	1	0.042	0.318	13.18
K10010	1	EO	Right	post2	1	0.063	0.318	19.95
K10010	1	EO	Right	post3	1	0.079	0.318	24.84
K10010	1	EO	Right	pre500ms	2	0.025	0.318	7.89
K10010	1	EO	Right	pre250ms	2	0.026	0.318	8.19
K10010	1	EO	Right	post1	2	0.043	0.318	13.59
K10010	1	EO	Right	post2	2	0.07	0.318	21.88
K10010	1	EO	Right	post3	2	0.096	0.318	30.06
K10025	1	EO	Left	pre500ms	1	0.012	0.142	8.71
K10025	1	EO	Left	pre250ms	1	0.012	0.142	8.7
K10025	1	EO	Left	post1	1	0.019	0.142	13.36
K10025	1	EO	Left	post2	1	0.036	0.142	25.17
K10025	1	EO	Left	post3	1	0.042	0.142	29.28
K10025	1	EO	Left	pre500ms	2	0.012	0.142	8.2
K10025	1	EO	Left	pre250ms	2	0.01	0.142	6.89
K10025	1	EO	Left	post1	2	0.02	0.142	13.99
K10025	1	EO	Left	post2	2	0.044	0.142	31.13
K10025	1	EO	Left	post3	2	0.043	0.142	30.26
K10013	1	EO	Left	pre500ms	1	0.008	0.132	6.26
K10013	1	EO	Left	pre250ms	1	0.008	0.132	5.74
K10013	1	EO	Left	post1	1	0.018	0.132	13.98
K10013	1	EO	Left	post2	1	0.034	0.132	25.81
K10013	1	EO	Left	post3	1	0.032	0.132	24.42
K10013	1	EO	Left	pre500ms	2	0.016	0.132	11.84
K10013	1	EO	Left	pre250ms	2	0.014	0.132	10.59
K10013	1	EO	Left	post1	2	0.024	0.132	17.9
K10013	1	EO	Left	post2	2	0.031	0.132	23.75
K10013	1	EO	Left	post3	2	0.039	0.132	29.56
K10002	1	EO	Left	pre500ms	1	0.012	0.872	1.36
K10002	1	EO	Left	pre250ms	1	0.009	0.872	1.07
K10002	1	EO	Left	post1	1	0.072	0.872	8.23
K10002	1	EO	Left	post2	1	0.138	0.872	15.8
K10002	1	EO	Left	post3	1	0.179	0.872	20.54
K10002	1	EO	Left	pre500ms	2	0.059	0.872	6.73
K10002	1	EO	Left	pre250ms	2	0.041	0.872	4.73
K10002	1	EO	Left	post1	2	0.066	0.872	7.51
K10002	1	EO	Left	post2	2	0.109	0.872	12.48
K10002	1	EO	Left	post3	2	0.145	0.872	16.64
K10008	1	EO	Left	pre500ms	1	0.013	0.109	11.68
K10008	1	EO	Left	pre250ms	1	0.013	0.109	12.14
K10008	1	EO	Left	post1	1	0.013	0.109	12.14
K10008	1	EO	Left	post2	1	0.035	0.109	32.15
K10008	1	EO	Left	post3	1	0.05	0.109	45.51
K10008	1	EO	Left	pre500ms	2	0.014	0.109	12.84
K10008	1	EO	Left	pre250ms	2	0.011	0.109	10.09
K10008	1	EO	Left	post1	2	0.014	0.109	12.92
K10008	1	EO	Left	post2	2	0.029	0.109	26.66
K10008	1	EO	Left	post3	2	0.037	0.109	33.82
K10017	1	EO	Left	pre500ms	1	0.035	0.31	11.3
K10017	1	EO	Left	pre250ms	1	0.025	0.31	8.18
K10017	1	EO	Left	post1	1	0.074	0.31	23.98
K10017	1	EO	Left	post2	1	0.084	0.31	27.09
K10017	1	EO	Left	post3	1	0.088	0.31	28.48
K10017	1	EO	Left	pre500ms	2	0.034	0.31	10.83
K10017	1	EO	Left	pre250ms	2	0.028	0.31	8.9
K10017	1	EO	Left	post1	2	0.03	0.31	9.68
K10017	1	EO	Left	post2	2	0.062	0.31	20
K10017	1	EO	Left	post3	2	0.099	0.31	31.92
K10030	1	EO	Left	pre500ms	1	0.029	0.083	35.4
K10030	1	EO	Left	pre250ms	1	0.03	0.083	35.67
K10030	1	EO	Left	post1	1	0.032	0.083	38.39
K10030	1	EO	Left	post2	1	0.048	0.083	58.26
K10030	1	EO	Left	post3	1	0.05	0.083	59.66
K10030	1	EO	Left	pre500ms	2	0.028	0.083	33.33
K10030	1	EO	Left	pre250ms	2	0.032	0.083	38.94
K10030	1	EO	Left	post1	2	0.038	0.083	45.07
K10030	1	EO	Left	post2	2	0.059	0.083	70.95
K10030	1	EO	Left	post3	2	0.052	0.083	63
K10001	1	EO	Left	pre500ms	1	0.018	0.168	10.4
K10001	1	EO	Left	pre250ms	1	0.017	0.168	10.06
K10001	1	EO	Left	post1	1	0.041	0.168	24.29
K10001	1	EO	Left	post2	1	0.044	0.168	26.11
K10001	1	EO	Left	post3	1	0.031	0.168	18.14
K10001	1	EO	Left	pre500ms	2	0.016	0.168	9.4
K10001	1	EO	Left	pre250ms	2	0.015	0.168	9.1
K10001	1	EO	Left	post1	2	0.028	0.168	16.81
K10001	1	EO	Left	post2	2	0.035	0.168	20.97
K10001	1	EO	Left	post3	2	0.038	0.168	22.78
K10018	1	EO	Left	pre500ms	1	0.023	0.113	20.02
K10018	1	EO	Left	pre250ms	1	0.015	0.113	13.65
K10018	1	EO	Left	post1	1	0.022	0.113	19.85
K10018	1	EO	Left	post2	1	0.047	0.113	41.35
K10018	1	EO	Left	post3	1	0.042	0.113	37.09
K10018	1	EO	Left	pre500ms	2	0.022	0.113	19.66
K10018	1	EO	Left	pre250ms	2	0.017	0.113	14.71
K10018	1	EO	Left	post1	2	0.028	0.113	24.9
K10018	1	EO	Left	post2	2	0.03	0.113	26.16
K10018	1	EO	Left	post3	2	0.043	0.113	38.02
K10023	1	EO	Left	pre500ms	1	0.023	0.259	8.74
K10023	1	EO	Left	pre250ms	1	0.032	0.259	12.21
K10023	1	EO	Left	post1	1	0.026	0.259	9.85
K10023	1	EO	Left	post2	1	0.035	0.259	13.66
K10023	1	EO	Left	post3	1	0.045	0.259	17.54
K10023	1	EO	Left	pre500ms	2	0.031	0.259	11.97
K10023	1	EO	Left	pre250ms	2	0.033	0.259	12.61
K10023	1	EO	Left	post1	2	0.026	0.259	10.19
K10023	1	EO	Left	post2	2	0.034	0.259	13.27
K10023	1	EO	Left	post3	2	0.06	0.259	23.18
K10004	1	EO	Left	pre500ms	1	0.054	0.177	30.49
K10004	1	EO	Left	pre250ms	1	0.092	0.177	51.87
K10004	1	EO	Left	post1	1	0.069	0.177	38.8
K10004	1	EO	Left	post2	1	0.072	0.177	40.52
K10004	1	EO	Left	post3	1	0.067	0.177	37.61
K10004	1	EO	Left	pre500ms	2	0.054	0.177	30.2
K10004	1	EO	Left	pre250ms	2	0.061	0.177	34.19
K10004	1	EO	Left	post1	2	0.073	0.177	41.25
K10004	1	EO	Left	post2	2	0.081	0.177	45.69
K10004	1	EO	Left	post3	2	0.068	0.177	38.35
K10011	1	EO	Left	pre500ms	1	0.017	0.086	19.85
K10011	1	EO	Left	pre250ms	1	0.013	0.086	15.52
K10011	1	EO	Left	post1	1	0.042	0.086	48.9
K10011	1	EO	Left	post2	1	0.089	0.086	103.06
K10011	1	EO	Left	post3	1	0.058	0.086	67.34
K10011	1	EO	Left	pre500ms	2	0.022	0.086	25.6
K10011	1	EO	Left	pre250ms	2	0.016	0.086	18.6
K10011	1	EO	Left	post1	2	0.033	0.086	38.55
K10011	1	EO	Left	post2	2	0.067	0.086	77.47
K10011	1	EO	Left	post3	2	0.076	0.086	88.59
K10005	1	EO	Left	pre500ms	1	0.015	0.226	6.83
K10005	1	EO	Left	pre250ms	1	0.014	0.226	6.3
K10005	1	EO	Left	post1	1	0.013	0.226	5.84
K10005	1	EO	Left	post2	1	0.02	0.226	8.82
K10005	1	EO	Left	post3	1	0.023	0.226	10.03
K10005	1	EO	Left	pre500ms	2	0.014	0.226	6.22
K10005	1	EO	Left	pre250ms	2	0.014	0.226	5.99
K10005	1	EO	Left	post1	2	0.017	0.226	7.45
K10005	1	EO	Left	post2	2	0.023	0.226	9.98
K10005	1	EO	Left	post3	2	0.021	0.226	9.07
K10019	1	EO	Left	pre500ms	1	0.033	0.244	13.73
K10019	1	EO	Left	pre250ms	1	0.043	0.244	17.56
K10019	1	EO	Left	post1	1	0.038	0.244	15.75
K10019	1	EO	Left	post2	1	0.046	0.244	19.05
K10019	1	EO	Left	post3	1	0.05	0.244	20.4
K10019	1	EO	Left	pre500ms	2	0.029	0.244	11.96
K10019	1	EO	Left	pre250ms	2	0.039	0.244	16
K10019	1	EO	Left	post1	2	0.036	0.244	14.67
K10019	1	EO	Left	post2	2	0.053	0.244	21.58
K10019	1	EO	Left	post3	2	0.057	0.244	23.41
K10021	1	EO	Left	pre500ms	1	0.019	0.128	15.04
K10021	1	EO	Left	pre250ms	1	0.017	0.128	13.45
K10021	1	EO	Left	post1	1	0.026	0.128	20.1
K10021	1	EO	Left	post2	1	0.04	0.128	31.46
K10021	1	EO	Left	post3	1	0.042	0.128	32.54
K10021	1	EO	Left	pre500ms	2	0.023	0.128	18.18
K10021	1	EO	Left	pre250ms	2	0.022	0.128	17.31
K10021	1	EO	Left	post1	2	0.041	0.128	31.95
K10021	1	EO	Left	post2	2	0.038	0.128	29.97
K10021	1	EO	Left	post3	2	0.029	0.128	22.67
K10028	1	EO	Left	pre500ms	1	0.039	0.148	26.29
K10028	1	EO	Left	pre250ms	1	0.032	0.148	21.81
K10028	1	EO	Left	post1	1	0.036	0.148	24.41
K10028	1	EO	Left	post2	1	0.053	0.148	35.42
K10028	1	EO	Left	post3	1	0.056	0.148	37.56
K10028	1	EO	Left	pre500ms	2	0.036	0.148	24.32
K10028	1	EO	Left	pre250ms	2	0.031	0.148	20.93
K10028	1	EO	Left	post1	2	0.035	0.148	23.87
K10028	1	EO	Left	post2	2	0.055	0.148	36.93
K10028	1	EO	Left	post3	2	0.051	0.148	34.39
K10010	1	EO	Left	pre500ms	1	0.039	0.249	15.71
K10010	1	EO	Left	pre250ms	1	0.037	0.249	14.76
K10010	1	EO	Left	post1	1	0.052	0.249	20.77
K10010	1	EO	Left	post2	1	0.073	0.249	29.38
K10010	1	EO	Left	post3	1	0.084	0.249	33.64
K10010	1	EO	Left	pre500ms	2	0.04	0.249	16.06
K10010	1	EO	Left	pre250ms	2	0.052	0.249	21.02
K10010	1	EO	Left	post1	2	0.061	0.249	24.26
K10010	1	EO	Left	post2	2	0.085	0.249	34.01
K10010	1	EO	Left	post3	2	0.1	0.249	40.12
K10025	1	RA	Right	pre500ms	1	0.008	0.209	3.95
K10025	1	RA	Right	pre250ms	1	0.008	0.209	3.62
K10025	1	RA	Right	post1	1	0.011	0.209	5.42
K10025	1	RA	Right	post2	1	0.021	0.209	9.92
K10025	1	RA	Right	post3	1	0.028	0.209	13.16
K10025	1	RA	Right	pre500ms	2	0.007	0.209	3.19
K10025	1	RA	Right	pre250ms	2	0.007	0.209	3.41
K10025	1	RA	Right	post1	2	0.009	0.209	4.19
K10025	1	RA	Right	post2	2	0.021	0.209	10.06
K10025	1	RA	Right	post3	2	0.029	0.209	13.68
K10013	1	RA	Right	pre500ms	1	0.007	0.098	7.1
K10013	1	RA	Right	pre250ms	1	0.006	0.098	6.6
K10013	1	RA	Right	post1	1	0.009	0.098	8.97
K10013	1	RA	Right	post2	1	0.013	0.098	13.5
K10013	1	RA	Right	post3	1	0.012	0.098	12.13
K10013	1	RA	Right	pre500ms	2	0.009	0.098	9.27
K10013	1	RA	Right	pre250ms	2	0.008	0.098	8.11
K10013	1	RA	Right	post1	2	0.008	0.098	8.62
K10013	1	RA	Right	post2	2	0.015	0.098	15.52
K10013	1	RA	Right	post3	2	0.015	0.098	15.34
K10002	1	RA	Right	pre500ms	1	0.05	0.812	6.22
K10002	1	RA	Right	pre250ms	1	0.054	0.812	6.68
K10002	1	RA	Right	post1	1	0.098	0.812	12.12
K10002	1	RA	Right	post2	1	0.17	0.812	20.96
K10002	1	RA	Right	post3	1	0.165	0.812	20.36
K10002	1	RA	Right	pre500ms	2	0.051	0.812	6.32
K10002	1	RA	Right	pre250ms	2	0.049	0.812	5.98
K10002	1	RA	Right	post1	2	0.067	0.812	8.23
K10002	1	RA	Right	post2	2	0.131	0.812	16.14
K10002	1	RA	Right	post3	2	0.193	0.812	23.77
K10008	1	RA	Right	pre500ms	1	0.003	0.04	8.16
K10008	1	RA	Right	pre250ms	1	0.003	0.04	7.66
K10008	1	RA	Right	post1	1	0.004	0.04	9.57
K10008	1	RA	Right	post2	1	0.009	0.04	22.73
K10008	1	RA	Right	post3	1	0.011	0.04	26.18
K10008	1	RA	Right	pre500ms	2	0.017	0.04	41.7
K10008	1	RA	Right	pre250ms	2	0.017	0.04	43.19
K10008	1	RA	Right	post1	2	0.019	0.04	47.2
K10008	1	RA	Right	post2	2	0.034	0.04	85.27
K10008	1	RA	Right	post3	2	0.032	0.04	78.64
K10017	1	RA	Right	pre500ms	1	0.026	0.263	9.91
K10017	1	RA	Right	pre250ms	1	0.02	0.263	7.61
K10017	1	RA	Right	post1	1	0.039	0.263	14.81
K10017	1	RA	Right	post2	1	0.046	0.263	17.36
K10017	1	RA	Right	post3	1	0.037	0.263	14.19
K10017	1	RA	Right	pre500ms	2	0.027	0.263	10.27
K10017	1	RA	Right	pre250ms	2	0.018	0.263	6.72
K10017	1	RA	Right	post1	2	0.022	0.263	8.45
K10017	1	RA	Right	post2	2	0.055	0.263	21
K10017	1	RA	Right	post3	2	0.073	0.263	27.73
K10030	1	RA	Right	pre500ms	1	0.014	0.139	9.98
K10030	1	RA	Right	pre250ms	1	0.012	0.139	8.52
K10030	1	RA	Right	post1	1	0.027	0.139	19.71
K10030	1	RA	Right	post2	1	0.044	0.139	31.43
K10030	1	RA	Right	post3	1	0.037	0.139	27.01
K10030	1	RA	Right	pre500ms	2	0.016	0.139	11.44
K10030	1	RA	Right	pre250ms	2	0.012	0.139	8.64
K10030	1	RA	Right	post1	2	0.022	0.139	16.15
K10030	1	RA	Right	post2	2	0.043	0.139	31.08
K10030	1	RA	Right	post3	2	0.037	0.139	26.44
K10001	1	RA	Right	pre500ms	1	0.017	0.145	11.6
K10001	1	RA	Right	pre250ms	1	0.018	0.145	12.23
K10001	1	RA	Right	post1	1	0.033	0.145	22.73
K10001	1	RA	Right	post2	1	0.046	0.145	31.48
K10001	1	RA	Right	post3	1	0.03	0.145	20.64
K10001	1	RA	Right	pre500ms	2	0.018	0.145	12.48
K10001	1	RA	Right	pre250ms	2	0.017	0.145	11.96
K10001	1	RA	Right	post1	2	0.021	0.145	14.66
K10001	1	RA	Right	post2	2	0.036	0.145	24.58
K10001	1	RA	Right	post3	2	0.039	0.145	26.61
K10018	1	RA	Right	pre500ms	1	0.029	0.429	6.64
K10018	1	RA	Right	pre250ms	1	0.023	0.429	5.39
K10018	1	RA	Right	post1	1	0.025	0.429	5.89
K10018	1	RA	Right	post2	1	0.069	0.429	16.16
K10018	1	RA	Right	post3	1	0.06	0.429	13.94
K10018	1	RA	Right	pre500ms	2	0.022	0.429	5.12
K10018	1	RA	Right	pre250ms	2	0.018	0.429	4.22
K10018	1	RA	Right	post1	2	0.029	0.429	6.78
K10018	1	RA	Right	post2	2	0.054	0.429	12.67
K10018	1	RA	Right	post3	2	0.056	0.429	13.05
K10023	1	RA	Right	pre500ms	1	0.011	0.434	2.55
K10023	1	RA	Right	pre250ms	1	0.011	0.434	2.43
K10023	1	RA	Right	post1	1	0.011	0.434	2.5
K10023	1	RA	Right	post2	1	0.02	0.434	4.5
K10023	1	RA	Right	post3	1	0.028	0.434	6.47
K10023	1	RA	Right	pre500ms	2	0.016	0.434	3.8
K10023	1	RA	Right	pre250ms	2	0.021	0.434	4.83
K10023	1	RA	Right	post1	2	0.026	0.434	6.08
K10023	1	RA	Right	post2	2	0.03	0.434	7.02
K10023	1	RA	Right	post3	2	0.063	0.434	14.58
K10004	1	RA	Right	pre500ms	1	0.047	0.237	19.94
K10004	1	RA	Right	pre250ms	1	0.045	0.237	19.19
K10004	1	RA	Right	post1	1	0.042	0.237	17.9
K10004	1	RA	Right	post2	1	0.074	0.237	31.4
K10004	1	RA	Right	post3	1	0.062	0.237	26.13
K10004	1	RA	Right	pre500ms	2	0.049	0.237	20.62
K10004	1	RA	Right	pre250ms	2	0.049	0.237	20.79
K10004	1	RA	Right	post1	2	0.058	0.237	24.59
K10004	1	RA	Right	post2	2	0.077	0.237	32.44
K10004	1	RA	Right	post3	2	0.093	0.237	39.15
K10011	1	RA	Right	pre500ms	1	0.018	0.249	7.05
K10011	1	RA	Right	pre250ms	1	0.012	0.249	4.91
K10011	1	RA	Right	post1	1	0.056	0.249	22.62
K10011	1	RA	Right	post2	1	0.089	0.249	35.76
K10011	1	RA	Right	post3	1	0.062	0.249	24.99
K10011	1	RA	Right	pre500ms	2	0.013	0.249	5.4
K10011	1	RA	Right	pre250ms	2	0.01	0.249	3.99
K10011	1	RA	Right	post1	2	0.031	0.249	12.34
K10011	1	RA	Right	post2	2	0.087	0.249	34.77
K10011	1	RA	Right	post3	2	0.07	0.249	28.19
K10005	1	RA	Right	pre500ms	1	0.039	0.485	8.01
K10005	1	RA	Right	pre250ms	1	0.043	0.485	8.85
K10005	1	RA	Right	post1	1	0.035	0.485	7.15
K10005	1	RA	Right	post2	1	0.068	0.485	14.01
K10005	1	RA	Right	post3	1	0.114	0.485	23.45
K10005	1	RA	Right	pre500ms	2	0.041	0.485	8.48
K10005	1	RA	Right	pre250ms	2	0.032	0.485	6.68
K10005	1	RA	Right	post1	2	0.043	0.485	8.84
K10005	1	RA	Right	post2	2	0.084	0.485	17.35
K10005	1	RA	Right	post3	2	0.107	0.485	21.95
K10019	1	RA	Right	pre500ms	1	0.026	0.328	7.92
K10019	1	RA	Right	pre250ms	1	0.03	0.328	9.02
K10019	1	RA	Right	post1	1	0.032	0.328	9.74
K10019	1	RA	Right	post2	1	0.043	0.328	13.19
K10019	1	RA	Right	post3	1	0.037	0.328	11.15
K10019	1	RA	Right	pre500ms	2	0.038	0.328	11.54
K10019	1	RA	Right	pre250ms	2	0.035	0.328	10.78
K10019	1	RA	Right	post1	2	0.042	0.328	12.69
K10019	1	RA	Right	post2	2	0.051	0.328	15.46
K10019	1	RA	Right	post3	2	0.054	0.328	16.39
K10021	1	RA	Right	pre500ms	1	0.019	0.107	17.41
K10021	1	RA	Right	pre250ms	1	0.016	0.107	14.92
K10021	1	RA	Right	post1	1	0.025	0.107	23.24
K10021	1	RA	Right	post2	1	0.041	0.107	37.78
K10021	1	RA	Right	post3	1	0.04	0.107	37.22
K10021	1	RA	Right	pre500ms	2	0.017	0.107	15.41
K10021	1	RA	Right	pre250ms	2	0.015	0.107	13.58
K10021	1	RA	Right	post1	2	0.037	0.107	34.81
K10021	1	RA	Right	post2	2	0.027	0.107	25.19
K10021	1	RA	Right	post3	2	0.032	0.107	29.98
K10028	1	RA	Right	pre500ms	1	0.057	0.685	8.28
K10028	1	RA	Right	pre250ms	1	0.054	0.685	7.96
K10028	1	RA	Right	post1	1	0.06	0.685	8.73
K10028	1	RA	Right	post2	1	0.1	0.685	14.59
K10028	1	RA	Right	post3	1	0.109	0.685	15.99
K10028	1	RA	Right	pre500ms	2	0.051	0.685	7.48
K10028	1	RA	Right	pre250ms	2	0.047	0.685	6.79
K10028	1	RA	Right	post1	2	0.073	0.685	10.6
K10028	1	RA	Right	post2	2	0.084	0.685	12.31
K10028	1	RA	Right	post3	2	0.1	0.685	14.62
K10010	1	RA	Right	pre500ms	1	0.01	0.441	2.37
K10010	1	RA	Right	pre250ms	1	0.01	0.441	2.24
K10010	1	RA	Right	post1	1	0.013	0.441	2.93
K10010	1	RA	Right	post2	1	0.02	0.441	4.63
K10010	1	RA	Right	post3	1	0.033	0.441	7.53
K10010	1	RA	Right	pre500ms	2	0.014	0.441	3.08
K10010	1	RA	Right	pre250ms	2	0.011	0.441	2.51
K10010	1	RA	Right	post1	2	0.016	0.441	3.64
K10010	1	RA	Right	post2	2	0.037	0.441	8.49
K10010	1	RA	Right	post3	2	0.061	0.441	13.84
K10025	1	RA	Left	pre500ms	1	0.012	0.194	6.14
K10025	1	RA	Left	pre250ms	1	0.009	0.194	4.83
K10025	1	RA	Left	post1	1	0.013	0.194	6.85
K10025	1	RA	Left	post2	1	0.028	0.194	14.51
K10025	1	RA	Left	post3	1	0.035	0.194	17.89
K10025	1	RA	Left	pre500ms	2	0.009	0.194	4.7
K10025	1	RA	Left	pre250ms	2	0.008	0.194	4
K10025	1	RA	Left	post1	2	0.011	0.194	5.78
K10025	1	RA	Left	post2	2	0.036	0.194	18.42
K10025	1	RA	Left	post3	2	0.049	0.194	25.28
K10013	1	RA	Left	pre500ms	1	0.008	0.13	6.34
K10013	1	RA	Left	pre250ms	1	0.008	0.13	6.1
K10013	1	RA	Left	post1	1	0.012	0.13	8.96
K10013	1	RA	Left	post2	1	0.021	0.13	16.28
K10013	1	RA	Left	post3	1	0.019	0.13	14.27
K10013	1	RA	Left	pre500ms	2	0.011	0.13	8.61
K10013	1	RA	Left	pre250ms	2	0.01	0.13	7.88
K10013	1	RA	Left	post1	2	0.014	0.13	10.59
K10013	1	RA	Left	post2	2	0.022	0.13	16.79
K10013	1	RA	Left	post3	2	0.026	0.13	20.3
K10002	1	RA	Left	pre500ms	1	0.02	0.33	5.93
K10002	1	RA	Left	pre250ms	1	0.016	0.33	4.82
K10002	1	RA	Left	post1	1	0.022	0.33	6.77
K10002	1	RA	Left	post2	1	0.057	0.33	17.21
K10002	1	RA	Left	post3	1	0.08	0.33	24.19
K10002	1	RA	Left	pre500ms	2	0.016	0.33	4.78
K10002	1	RA	Left	pre250ms	2	0.014	0.33	4.25
K10002	1	RA	Left	post1	2	0.015	0.33	4.65
K10002	1	RA	Left	post2	2	0.034	0.33	10.34
K10002	1	RA	Left	post3	2	0.051	0.33	15.44
K10008	1	RA	Left	pre500ms	1	0.007	0.166	4.22
K10008	1	RA	Left	pre250ms	1	0.007	0.166	4.1
K10008	1	RA	Left	post1	1	0.009	0.166	5.7
K10008	1	RA	Left	post2	1	0.025	0.166	14.84
K10008	1	RA	Left	post3	1	0.034	0.166	20.59
K10008	1	RA	Left	pre500ms	2	0.008	0.166	4.73
K10008	1	RA	Left	pre250ms	2	0.009	0.166	5.27
K10008	1	RA	Left	post1	2	0.01	0.166	6.3
K10008	1	RA	Left	post2	2	0.023	0.166	13.6
K10008	1	RA	Left	post3	2	0.023	0.166	13.63
K10017	1	RA	Left	pre500ms	1	0.014	0.149	9.62
K10017	1	RA	Left	pre250ms	1	0.013	0.149	8.68
K10017	1	RA	Left	post1	1	0.025	0.149	16.77
K10017	1	RA	Left	post2	1	0.086	0.149	57.54
K10017	1	RA	Left	post3	1	0.106	0.149	70.71
K10017	1	RA	Left	pre500ms	2	0.015	0.149	10.36
K10017	1	RA	Left	pre250ms	2	0.012	0.149	7.92
K10017	1	RA	Left	post1	2	0.014	0.149	9.21
K10017	1	RA	Left	post2	2	0.032	0.149	21.62
K10017	1	RA	Left	post3	2	0.047	0.149	31.58
K10030	1	RA	Left	pre500ms	1	0.025	0.207	11.91
K10030	1	RA	Left	pre250ms	1	0.016	0.207	7.8
K10030	1	RA	Left	post1	1	0.025	0.207	11.97
K10030	1	RA	Left	post2	1	0.047	0.207	22.87
K10030	1	RA	Left	post3	1	0.041	0.207	19.58
K10030	1	RA	Left	pre500ms	2	0.018	0.207	8.75
K10030	1	RA	Left	pre250ms	2	0.013	0.207	6.16
K10030	1	RA	Left	post1	2	0.018	0.207	8.84
K10030	1	RA	Left	post2	2	0.053	0.207	25.78
K10030	1	RA	Left	post3	2	0.05	0.207	24.04
K10001	1	RA	Left	pre500ms	1	0.015	0.093	15.76
K10001	1	RA	Left	pre250ms	1	0.013	0.093	14.5
K10001	1	RA	Left	post1	1	0.032	0.093	34.28
K10001	1	RA	Left	post2	1	0.037	0.093	39.37
K10001	1	RA	Left	post3	1	0.024	0.093	25.63
K10001	1	RA	Left	pre500ms	2	0.013	0.093	14.03
K10001	1	RA	Left	pre250ms	2	0.015	0.093	15.72
K10001	1	RA	Left	post1	2	0.017	0.093	17.94
K10001	1	RA	Left	post2	2	0.029	0.093	31.41
K10001	1	RA	Left	post3	2	0.028	0.093	30.13
K10018	1	RA	Left	pre500ms	1	0.017	0.286	5.77
K10018	1	RA	Left	pre250ms	1	0.011	0.286	3.7
K10018	1	RA	Left	post1	1	0.012	0.286	4.04
K10018	1	RA	Left	post2	1	0.035	0.286	12.19
K10018	1	RA	Left	post3	1	0.03	0.286	10.62
K10018	1	RA	Left	pre500ms	2	0.014	0.286	4.76
K10018	1	RA	Left	pre250ms	2	0.012	0.286	4.12
K10018	1	RA	Left	post1	2	0.014	0.286	5.03
K10018	1	RA	Left	post2	2	0.024	0.286	8.22
K10018	1	RA	Left	post3	2	0.025	0.286	8.82
K10023	1	RA	Left	pre500ms	1	0.016	0.999	1.62
K10023	1	RA	Left	pre250ms	1	0.019	0.999	1.95
K10023	1	RA	Left	post1	1	0.021	0.999	2.09
K10023	1	RA	Left	post2	1	0.037	0.999	3.66
K10023	1	RA	Left	post3	1	0.045	0.999	4.46
K10023	1	RA	Left	pre500ms	2	0.035	0.999	3.51
K10023	1	RA	Left	pre250ms	2	0.05	0.999	5.04
K10023	1	RA	Left	post1	2	0.043	0.999	4.3
K10023	1	RA	Left	post2	2	0.049	0.999	4.9
K10023	1	RA	Left	post3	2	0.104	0.999	10.37
K10004	1	RA	Left	pre500ms	1	0.053	0.277	19.01
K10004	1	RA	Left	pre250ms	1	0.06	0.277	21.48
K10004	1	RA	Left	post1	1	0.046	0.277	16.74
K10004	1	RA	Left	post2	1	0.106	0.277	38.32
K10004	1	RA	Left	post3	1	0.103	0.277	37.18
K10004	1	RA	Left	pre500ms	2	0.067	0.277	24.03
K10004	1	RA	Left	pre250ms	2	0.072	0.277	26.03
K10004	1	RA	Left	post1	2	0.073	0.277	26.46
K10004	1	RA	Left	post2	2	0.09	0.277	32.5
K10004	1	RA	Left	post3	2	0.088	0.277	31.56
K10011	1	RA	Left	pre500ms	1	0.021	0.24	8.7
K10011	1	RA	Left	pre250ms	1	0.015	0.24	6.11
K10011	1	RA	Left	post1	1	0.055	0.24	22.73
K10011	1	RA	Left	post2	1	0.08	0.24	33.15
K10011	1	RA	Left	post3	1	0.059	0.24	24.44
K10011	1	RA	Left	pre500ms	2	0.022	0.24	9.11
K10011	1	RA	Left	pre250ms	2	0.015	0.24	6.15
K10011	1	RA	Left	post1	2	0.027	0.24	11.4
K10011	1	RA	Left	post2	2	0.083	0.24	34.62
K10011	1	RA	Left	post3	2	0.08	0.24	33.28
K10005	1	RA	Left	pre500ms	1	0.047	0.791	5.93
K10005	1	RA	Left	pre250ms	1	0.043	0.791	5.49
K10005	1	RA	Left	post1	1	0.042	0.791	5.27
K10005	1	RA	Left	post2	1	0.093	0.791	11.79
K10005	1	RA	Left	post3	1	0.124	0.791	15.67
K10005	1	RA	Left	pre500ms	2	0.047	0.791	5.96
K10005	1	RA	Left	pre250ms	2	0.035	0.791	4.39
K10005	1	RA	Left	post1	2	0.046	0.791	5.86
K10005	1	RA	Left	post2	2	0.095	0.791	11.98
K10005	1	RA	Left	post3	2	0.129	0.791	16.36
K10019	1	RA	Left	pre500ms	1	0.023	0.159	14.19
K10019	1	RA	Left	pre250ms	1	0.029	0.159	18.01
K10019	1	RA	Left	post1	1	0.026	0.159	16.37
K10019	1	RA	Left	post2	1	0.029	0.159	17.91
K10019	1	RA	Left	post3	1	0.029	0.159	18.26
K10019	1	RA	Left	pre500ms	2	0.027	0.159	17.03
K10019	1	RA	Left	pre250ms	2	0.024	0.159	15.37
K10019	1	RA	Left	post1	2	0.031	0.159	19.64
K10019	1	RA	Left	post2	2	0.038	0.159	23.95
K10019	1	RA	Left	post3	2	0.038	0.159	23.66
K10021	1	RA	Left	pre500ms	1	0.014	0.177	8.16
K10021	1	RA	Left	pre250ms	1	0.014	0.177	7.84
K10021	1	RA	Left	post1	1	0.018	0.177	10.17
K10021	1	RA	Left	post2	1	0.028	0.177	15.76
K10021	1	RA	Left	post3	1	0.022	0.177	12.69
K10021	1	RA	Left	pre500ms	2	0.016	0.177	9.22
K10021	1	RA	Left	pre250ms	2	0.016	0.177	8.96
K10021	1	RA	Left	post1	2	0.024	0.177	13.33
K10021	1	RA	Left	post2	2	0.033	0.177	18.58
K10021	1	RA	Left	post3	2	0.025	0.177	14.33
K10028	1	RA	Left	pre500ms	1	0.063	0.601	10.42
K10028	1	RA	Left	pre250ms	1	0.056	0.601	9.32
K10028	1	RA	Left	post1	1	0.062	0.601	10.26
K10028	1	RA	Left	post2	1	0.081	0.601	13.41
K10028	1	RA	Left	post3	1	0.113	0.601	18.83
K10028	1	RA	Left	pre500ms	2	0.056	0.601	9.24
K10028	1	RA	Left	pre250ms	2	0.049	0.601	8.24
K10028	1	RA	Left	post1	2	0.046	0.601	7.65
K10028	1	RA	Left	post2	2	0.148	0.601	24.69
K10028	1	RA	Left	post3	2	0.105	0.601	17.49
K10010	1	RA	Left	pre500ms	1	0.057	0.847	6.69
K10010	1	RA	Left	pre250ms	1	0.047	0.847	5.58
K10010	1	RA	Left	post1	1	0.084	0.847	9.94
K10010	1	RA	Left	post2	1	0.117	0.847	13.78
K10010	1	RA	Left	post3	1	0.165	0.847	19.44
K10010	1	RA	Left	pre500ms	2	0.076	0.847	8.93
K10010	1	RA	Left	pre250ms	2	0.054	0.847	6.37
K10010	1	RA	Left	post1	2	0.086	0.847	10.11
K10010	1	RA	Left	post2	2	0.148	0.847	17.44
K10010	1	RA	Left	post3	2	0.212	0.847	25.02
K10025	3	IO/TrA	Right	pre500ms	1	0.021	0.229	9.04
K10025	3	IO/TrA	Right	pre250ms	1	0.022	0.229	9.52
K10025	3	IO/TrA	Right	post1	1	0.032	0.229	13.83
K10025	3	IO/TrA	Right	post2	1	0.035	0.229	15.11
K10025	3	IO/TrA	Right	post3	1	0.045	0.229	19.52
K10025	3	IO/TrA	Right	pre500ms	2	0.013	0.229	5.6
K10025	3	IO/TrA	Right	pre250ms	2	0.013	0.229	5.63
K10025	3	IO/TrA	Right	post1	2	0.019	0.229	8.11
K10025	3	IO/TrA	Right	post2	2	0.032	0.229	14.19
K10025	3	IO/TrA	Right	post3	2	0.04	0.229	17.46
K10013	3	IO/TrA	Right	pre500ms	1	0.01	0.126	8.28
K10013	3	IO/TrA	Right	pre250ms	1	0.008	0.126	6.21
K10013	3	IO/TrA	Right	post1	1	0.01	0.126	7.58
K10013	3	IO/TrA	Right	post2	1	0.011	0.126	8.98
K10013	3	IO/TrA	Right	post3	1	0.016	0.126	12.29
K10013	3	IO/TrA	Right	pre500ms	2	0.009	0.126	6.87
K10013	3	IO/TrA	Right	pre250ms	2	0.008	0.126	6.04
K10013	3	IO/TrA	Right	post1	2	0.012	0.126	9.17
K10013	3	IO/TrA	Right	post2	2	0.014	0.126	11.08
K10013	3	IO/TrA	Right	post3	2	0.016	0.126	12.79
K10002	3	IO/TrA	Right	pre500ms	1	0.042	0.895	4.69
K10002	3	IO/TrA	Right	pre250ms	1	0.079	0.895	8.77
K10002	3	IO/TrA	Right	post1	1	0.078	0.895	8.73
K10002	3	IO/TrA	Right	post2	1	0.152	0.895	16.99
K10002	3	IO/TrA	Right	post3	1	0.157	0.895	17.48
K10002	3	IO/TrA	Right	pre500ms	2	0.06	0.895	6.68
K10002	3	IO/TrA	Right	pre250ms	2	0.06	0.895	6.66
K10002	3	IO/TrA	Right	post1	2	0.088	0.895	9.78
K10002	3	IO/TrA	Right	post2	2	0.137	0.895	15.33
K10002	3	IO/TrA	Right	post3	2	0.166	0.895	18.54
K10008	3	IO/TrA	Right	pre500ms	1	0.033	0.504	6.5
K10008	3	IO/TrA	Right	pre250ms	1	0.037	0.504	7.36
K10008	3	IO/TrA	Right	post1	1	0.039	0.504	7.71
K10008	3	IO/TrA	Right	post2	1	0.064	0.504	12.72
K10008	3	IO/TrA	Right	post3	1	0.113	0.504	22.46
K10008	3	IO/TrA	Right	pre500ms	2	0.042	0.504	8.26
K10008	3	IO/TrA	Right	pre250ms	2	0.041	0.504	8.21
K10008	3	IO/TrA	Right	post1	2	0.046	0.504	9.03
K10008	3	IO/TrA	Right	post2	2	0.085	0.504	16.81
K10008	3	IO/TrA	Right	post3	2	0.123	0.504	24.45
K10017	3	IO/TrA	Right	pre500ms	1	0.03	0.472	6.45
K10017	3	IO/TrA	Right	pre250ms	1	0.024	0.472	5.16
K10017	3	IO/TrA	Right	post1	1	0.072	0.472	15.21
K10017	3	IO/TrA	Right	post2	1	0.107	0.472	22.73
K10017	3	IO/TrA	Right	post3	1	0.097	0.472	20.59
K10017	3	IO/TrA	Right	pre500ms	2	0.025	0.472	5.38
K10017	3	IO/TrA	Right	pre250ms	2	0.033	0.472	7.01
K10017	3	IO/TrA	Right	post1	2	0.062	0.472	13.15
K10017	3	IO/TrA	Right	post2	2	0.101	0.472	21.48
K10017	3	IO/TrA	Right	post3	2	0.1	0.472	21.29
K10030	3	IO/TrA	Right	pre500ms	1	0.025	0.374	6.65
K10030	3	IO/TrA	Right	pre250ms	1	0.025	0.374	6.78
K10030	3	IO/TrA	Right	post1	1	0.035	0.374	9.37
K10030	3	IO/TrA	Right	post2	1	0.048	0.374	12.9
K10030	3	IO/TrA	Right	post3	1	0.043	0.374	11.53
K10030	3	IO/TrA	Right	pre500ms	2	0.022	0.374	5.76
K10030	3	IO/TrA	Right	pre250ms	2	0.022	0.374	5.97
K10030	3	IO/TrA	Right	post1	2	0.029	0.374	7.73
K10030	3	IO/TrA	Right	post2	2	0.04	0.374	10.7
K10030	3	IO/TrA	Right	post3	2	0.047	0.374	12.48
K10001	3	IO/TrA	Right	pre500ms	1	0.013	0.238	5.48
K10001	3	IO/TrA	Right	pre250ms	1	0.011	0.238	4.66
K10001	3	IO/TrA	Right	post1	1	0.022	0.238	9.3
K10001	3	IO/TrA	Right	post2	1	0.021	0.238	8.84
K10001	3	IO/TrA	Right	post3	1	0.018	0.238	7.55
K10001	3	IO/TrA	Right	pre500ms	2	0.021	0.238	8.74
K10001	3	IO/TrA	Right	pre250ms	2	0.019	0.238	7.86
K10001	3	IO/TrA	Right	post1	2	0.019	0.238	8.16
K10001	3	IO/TrA	Right	post2	2	0.024	0.238	10.04
K10001	3	IO/TrA	Right	post3	2	0.024	0.238	10.05
K10018	3	IO/TrA	Right	pre500ms	1	0.033	0.509	6.42
K10018	3	IO/TrA	Right	pre250ms	1	0.035	0.509	6.91
K10018	3	IO/TrA	Right	post1	1	0.062	0.509	12.1
K10018	3	IO/TrA	Right	post2	1	0.069	0.509	13.53
K10018	3	IO/TrA	Right	post3	1	0.066	0.509	13.01
K10018	3	IO/TrA	Right	pre500ms	2	0.029	0.509	5.69
K10018	3	IO/TrA	Right	pre250ms	2	0.038	0.509	7.37
K10018	3	IO/TrA	Right	post1	2	0.066	0.509	12.87
K10018	3	IO/TrA	Right	post2	2	0.083	0.509	16.24
K10018	3	IO/TrA	Right	post3	2	0.083	0.509	16.34
K10023	3	IO/TrA	Right	pre500ms	1	0.021	0.541	3.9
K10023	3	IO/TrA	Right	pre250ms	1	0.02	0.541	3.76
K10023	3	IO/TrA	Right	post1	1	0.03	0.541	5.56
K10023	3	IO/TrA	Right	post2	1	0.084	0.541	15.51
K10023	3	IO/TrA	Right	post3	1	0.077	0.541	14.25
K10023	3	IO/TrA	Right	pre500ms	2	0.074	0.541	13.64
K10023	3	IO/TrA	Right	pre250ms	2	0.059	0.541	10.92
K10023	3	IO/TrA	Right	post1	2	0.047	0.541	8.67
K10023	3	IO/TrA	Right	post2	2	0.067	0.541	12.3
K10023	3	IO/TrA	Right	post3	2	0.079	0.541	14.59
K10004	3	IO/TrA	Right	pre500ms	1	0.03	0.255	11.72
K10004	3	IO/TrA	Right	pre250ms	1	0.028	0.255	10.84
K10004	3	IO/TrA	Right	post1	1	0.028	0.255	11.1
K10004	3	IO/TrA	Right	post2	1	0.035	0.255	13.6
K10004	3	IO/TrA	Right	post3	1	0.048	0.255	18.87
K10004	3	IO/TrA	Right	pre500ms	2	0.033	0.255	13.12
K10004	3	IO/TrA	Right	pre250ms	2	0.029	0.255	11.46
K10004	3	IO/TrA	Right	post1	2	0.028	0.255	10.94
K10004	3	IO/TrA	Right	post2	2	0.04	0.255	15.68
K10004	3	IO/TrA	Right	post3	2	0.037	0.255	14.56
K10011	3	IO/TrA	Right	pre500ms	1	0.025	0.613	4.01
K10011	3	IO/TrA	Right	pre250ms	1	0.025	0.613	4.13
K10011	3	IO/TrA	Right	post1	1	0.135	0.613	22.04
K10011	3	IO/TrA	Right	post2	1	0.112	0.613	18.28
K10011	3	IO/TrA	Right	post3	1	0.137	0.613	22.39
K10011	3	IO/TrA	Right	pre500ms	2	0.023	0.613	3.83
K10011	3	IO/TrA	Right	pre250ms	2	0.016	0.613	2.66
K10011	3	IO/TrA	Right	post1	2	0.045	0.613	7.35
K10011	3	IO/TrA	Right	post2	2	0.078	0.613	12.79
K10011	3	IO/TrA	Right	post3	2	0.074	0.613	12
K10005	3	IO/TrA	Right	pre500ms	1	0.027	0.519	5.25
K10005	3	IO/TrA	Right	pre250ms	1	0.032	0.519	6.1
K10005	3	IO/TrA	Right	post1	1	0.091	0.519	17.46
K10005	3	IO/TrA	Right	post2	1	0.103	0.519	19.79
K10005	3	IO/TrA	Right	post3	1	0.097	0.519	18.63
K10005	3	IO/TrA	Right	pre500ms	2	0.034	0.519	6.5
K10005	3	IO/TrA	Right	pre250ms	2	0.025	0.519	4.75
K10005	3	IO/TrA	Right	post1	2	0.044	0.519	8.44
K10005	3	IO/TrA	Right	post2	2	0.077	0.519	14.8
K10005	3	IO/TrA	Right	post3	2	0.116	0.519	22.44
K10019	3	IO/TrA	Right	pre500ms	1	0.045	0.248	18.28
K10019	3	IO/TrA	Right	pre250ms	1	0.04	0.248	16.21
K10019	3	IO/TrA	Right	post1	1	0.036	0.248	14.31
K10019	3	IO/TrA	Right	post2	1	0.046	0.248	18.55
K10019	3	IO/TrA	Right	post3	1	0.06	0.248	24.14
K10019	3	IO/TrA	Right	pre500ms	2	0.051	0.248	20.34
K10019	3	IO/TrA	Right	pre250ms	2	0.033	0.248	13.37
K10019	3	IO/TrA	Right	post1	2	0.043	0.248	17.16
K10019	3	IO/TrA	Right	post2	2	0.052	0.248	21.07
K10019	3	IO/TrA	Right	post3	2	0.055	0.248	22.03
K10021	3	IO/TrA	Right	pre500ms	1	0.029	0.169	16.91
K10021	3	IO/TrA	Right	pre250ms	1	0.027	0.169	15.76
K10021	3	IO/TrA	Right	post1	1	0.033	0.169	19.37
K10021	3	IO/TrA	Right	post2	1	0.045	0.169	26.61
K10021	3	IO/TrA	Right	post3	1	0.058	0.169	34.36
K10021	3	IO/TrA	Right	pre500ms	2	0.031	0.169	18.35
K10021	3	IO/TrA	Right	pre250ms	2	0.025	0.169	14.74
K10021	3	IO/TrA	Right	post1	2	0.034	0.169	20.25
K10021	3	IO/TrA	Right	post2	2	0.054	0.169	32.08
K10021	3	IO/TrA	Right	post3	2	0.074	0.169	43.5
K10028	3	IO/TrA	Right	pre500ms	1	0.012	0.212	5.62
K10028	3	IO/TrA	Right	pre250ms	1	0.009	0.212	4.25
K10028	3	IO/TrA	Right	post1	1	0.017	0.212	8.02
K10028	3	IO/TrA	Right	post2	1	0.019	0.212	9.01
K10028	3	IO/TrA	Right	post3	1	0.024	0.212	11.4
K10028	3	IO/TrA	Right	pre500ms	2	0.012	0.212	5.62
K10028	3	IO/TrA	Right	pre250ms	2	0.009	0.212	4.25
K10028	3	IO/TrA	Right	post1	2	0.017	0.212	8.02
K10028	3	IO/TrA	Right	post2	2	0.019	0.212	9.01
K10028	3	IO/TrA	Right	post3	2	0.024	0.212	11.4
K10010	3	IO/TrA	Right	pre500ms	1	0.025	0.255	9.61
K10010	3	IO/TrA	Right	pre250ms	1	0.026	0.255	10.3
K10010	3	IO/TrA	Right	post1	1	0.037	0.255	14.34
K10010	3	IO/TrA	Right	post2	1	0.062	0.255	24.19
K10010	3	IO/TrA	Right	post3	1	0.063	0.255	24.54
K10010	3	IO/TrA	Right	pre500ms	2	0.031	0.255	12.16
K10010	3	IO/TrA	Right	pre250ms	2	0.031	0.255	11.97
K10010	3	IO/TrA	Right	post1	2	0.051	0.255	20.18
K10010	3	IO/TrA	Right	post2	2	0.057	0.255	22.46
K10010	3	IO/TrA	Right	post3	2	0.063	0.255	24.88
K10025	3	IO/TrA	Left	pre500ms	1	0.018	0.273	6.69
K10025	3	IO/TrA	Left	pre250ms	1	0.016	0.273	5.77
K10025	3	IO/TrA	Left	post1	1	0.027	0.273	9.94
K10025	3	IO/TrA	Left	post2	1	0.034	0.273	12.51
K10025	3	IO/TrA	Left	post3	1	0.047	0.273	17.36
K10025	3	IO/TrA	Left	pre500ms	2	0.011	0.273	4.2
K10025	3	IO/TrA	Left	pre250ms	2	0.014	0.273	5.19
K10025	3	IO/TrA	Left	post1	2	0.019	0.273	6.88
K10025	3	IO/TrA	Left	post2	2	0.03	0.273	11.13
K10025	3	IO/TrA	Left	post3	2	0.042	0.273	15.26
K10013	3	IO/TrA	Left	pre500ms	1	0.01	0.153	6.24
K10013	3	IO/TrA	Left	pre250ms	1	0.011	0.153	7.02
K10013	3	IO/TrA	Left	post1	1	0.012	0.153	7.76
K10013	3	IO/TrA	Left	post2	1	0.014	0.153	9.17
K10013	3	IO/TrA	Left	post3	1	0.016	0.153	10.24
K10013	3	IO/TrA	Left	pre500ms	2	0.012	0.153	7.95
K10013	3	IO/TrA	Left	pre250ms	2	0.01	0.153	6.34
K10013	3	IO/TrA	Left	post1	2	0.013	0.153	8.36
K10013	3	IO/TrA	Left	post2	2	0.017	0.153	10.99
K10013	3	IO/TrA	Left	post3	2	0.016	0.153	10.37
K10002	3	IO/TrA	Left	pre500ms	1	0.054	0.72	7.47
K10002	3	IO/TrA	Left	pre250ms	1	0.077	0.72	10.64
K10002	3	IO/TrA	Left	post1	1	0.085	0.72	11.87
K10002	3	IO/TrA	Left	post2	1	0.111	0.72	15.36
K10002	3	IO/TrA	Left	post3	1	0.159	0.72	22.1
K10002	3	IO/TrA	Left	pre500ms	2	0.062	0.72	8.58
K10002	3	IO/TrA	Left	pre250ms	2	0.063	0.72	8.76
K10002	3	IO/TrA	Left	post1	2	0.086	0.72	12.02
K10002	3	IO/TrA	Left	post2	2	0.107	0.72	14.85
K10002	3	IO/TrA	Left	post3	2	0.14	0.72	19.5
K10008	3	IO/TrA	Left	pre500ms	1	0.02	0.289	7.06
K10008	3	IO/TrA	Left	pre250ms	1	0.02	0.289	7.01
K10008	3	IO/TrA	Left	post1	1	0.021	0.289	7.43
K10008	3	IO/TrA	Left	post2	1	0.047	0.289	16.25
K10008	3	IO/TrA	Left	post3	1	0.06	0.289	20.92
K10008	3	IO/TrA	Left	pre500ms	2	0.02	0.289	6.75
K10008	3	IO/TrA	Left	pre250ms	2	0.024	0.289	8.32
K10008	3	IO/TrA	Left	post1	2	0.026	0.289	8.9
K10008	3	IO/TrA	Left	post2	2	0.042	0.289	14.62
K10008	3	IO/TrA	Left	post3	2	0.052	0.289	18.08
K10017	3	IO/TrA	Left	pre500ms	1	0.028	0.72	3.95
K10017	3	IO/TrA	Left	pre250ms	1	0.03	0.72	4.23
K10017	3	IO/TrA	Left	post1	1	0.056	0.72	7.76
K10017	3	IO/TrA	Left	post2	1	0.065	0.72	9.09
K10017	3	IO/TrA	Left	post3	1	0.067	0.72	9.35
K10017	3	IO/TrA	Left	pre500ms	2	0.037	0.72	5.16
K10017	3	IO/TrA	Left	pre250ms	2	0.028	0.72	3.9
K10017	3	IO/TrA	Left	post1	2	0.052	0.72	7.19
K10017	3	IO/TrA	Left	post2	2	0.07	0.72	9.71
K10017	3	IO/TrA	Left	post3	2	0.069	0.72	9.62
K10030	3	IO/TrA	Left	pre500ms	1	0.021	0.304	6.97
K10030	3	IO/TrA	Left	pre250ms	1	0.023	0.304	7.48
K10030	3	IO/TrA	Left	post1	1	0.024	0.304	7.74
K10030	3	IO/TrA	Left	post2	1	0.042	0.304	13.76
K10030	3	IO/TrA	Left	post3	1	0.038	0.304	12.5
K10030	3	IO/TrA	Left	pre500ms	2	0.019	0.304	6.23
K10030	3	IO/TrA	Left	pre250ms	2	0.026	0.304	8.57
K10030	3	IO/TrA	Left	post1	2	0.026	0.304	8.54
K10030	3	IO/TrA	Left	post2	2	0.03	0.304	9.79
K10030	3	IO/TrA	Left	post3	2	0.045	0.304	14.82
K10001	3	IO/TrA	Left	pre500ms	1	0.015	0.233	6.63
K10001	3	IO/TrA	Left	pre250ms	1	0.019	0.233	8.18
K10001	3	IO/TrA	Left	post1	1	0.025	0.233	10.82
K10001	3	IO/TrA	Left	post2	1	0.036	0.233	15.38
K10001	3	IO/TrA	Left	post3	1	0.035	0.233	15.19
K10001	3	IO/TrA	Left	pre500ms	2	0.019	0.233	8.35
K10001	3	IO/TrA	Left	pre250ms	2	0.022	0.233	9.65
K10001	3	IO/TrA	Left	post1	2	0.025	0.233	10.95
K10001	3	IO/TrA	Left	post2	2	0.036	0.233	15.5
K10001	3	IO/TrA	Left	post3	2	0.041	0.233	17.81
K10018	3	IO/TrA	Left	pre500ms	1	0.025	0.401	6.2
K10018	3	IO/TrA	Left	pre250ms	1	0.021	0.401	5.34
K10018	3	IO/TrA	Left	post1	1	0.084	0.401	20.92
K10018	3	IO/TrA	Left	post2	1	0.047	0.401	11.84
K10018	3	IO/TrA	Left	post3	1	0.053	0.401	13.35
K10018	3	IO/TrA	Left	pre500ms	2	0.029	0.401	7.22
K10018	3	IO/TrA	Left	pre250ms	2	0.029	0.401	7.12
K10018	3	IO/TrA	Left	post1	2	0.052	0.401	12.99
K10018	3	IO/TrA	Left	post2	2	0.058	0.401	14.6
K10018	3	IO/TrA	Left	post3	2	0.059	0.401	14.81
K10023	3	IO/TrA	Left	pre500ms	1	0.022	0.573	3.9
K10023	3	IO/TrA	Left	pre250ms	1	0.021	0.573	3.69
K10023	3	IO/TrA	Left	post1	1	0.024	0.573	4.2
K10023	3	IO/TrA	Left	post2	1	0.05	0.573	8.66
K10023	3	IO/TrA	Left	post3	1	0.041	0.573	7.07
K10023	3	IO/TrA	Left	pre500ms	2	0.034	0.573	5.9
K10023	3	IO/TrA	Left	pre250ms	2	0.034	0.573	5.94
K10023	3	IO/TrA	Left	post1	2	0.039	0.573	6.88
K10023	3	IO/TrA	Left	post2	2	0.059	0.573	10.23
K10023	3	IO/TrA	Left	post3	2	0.056	0.573	9.8
K10004	3	IO/TrA	Left	pre500ms	1	0.024	0.338	7.12
K10004	3	IO/TrA	Left	pre250ms	1	0.023	0.338	6.74
K10004	3	IO/TrA	Left	post1	1	0.025	0.338	7.3
K10004	3	IO/TrA	Left	post2	1	0.028	0.338	8.41
K10004	3	IO/TrA	Left	post3	1	0.051	0.338	14.98
K10004	3	IO/TrA	Left	pre500ms	2	0.021	0.338	6.26
K10004	3	IO/TrA	Left	pre250ms	2	0.017	0.338	4.95
K10004	3	IO/TrA	Left	post1	2	0.026	0.338	7.81
K10004	3	IO/TrA	Left	post2	2	0.037	0.338	10.98
K10004	3	IO/TrA	Left	post3	2	0.035	0.338	10.23
K10011	3	IO/TrA	Left	pre500ms	1	0.024	0.345	6.91
K10011	3	IO/TrA	Left	pre250ms	1	0.021	0.345	6.14
K10011	3	IO/TrA	Left	post1	1	0.068	0.345	19.7
K10011	3	IO/TrA	Left	post2	1	0.063	0.345	18.4
K10011	3	IO/TrA	Left	post3	1	0.08	0.345	23.28
K10011	3	IO/TrA	Left	pre500ms	2	0.02	0.345	5.92
K10011	3	IO/TrA	Left	pre250ms	2	0.02	0.345	5.67
K10011	3	IO/TrA	Left	post1	2	0.034	0.345	9.9
K10011	3	IO/TrA	Left	post2	2	0.065	0.345	18.89
K10011	3	IO/TrA	Left	post3	2	0.064	0.345	18.67
K10005	3	IO/TrA	Left	pre500ms	1	0.027	0.483	5.66
K10005	3	IO/TrA	Left	pre250ms	1	0.028	0.483	5.76
K10005	3	IO/TrA	Left	post1	1	0.062	0.483	12.92
K10005	3	IO/TrA	Left	post2	1	0.074	0.483	15.32
K10005	3	IO/TrA	Left	post3	1	0.068	0.483	14.13
K10005	3	IO/TrA	Left	pre500ms	2	0.041	0.483	8.39
K10005	3	IO/TrA	Left	pre250ms	2	0.026	0.483	5.43
K10005	3	IO/TrA	Left	post1	2	0.043	0.483	8.96
K10005	3	IO/TrA	Left	post2	2	0.072	0.483	14.87
K10005	3	IO/TrA	Left	post3	2	0.092	0.483	19.13
K10019	3	IO/TrA	Left	pre500ms	1	0.03	0.355	8.31
K10019	3	IO/TrA	Left	pre250ms	1	0.031	0.355	8.71
K10019	3	IO/TrA	Left	post1	1	0.033	0.355	9.19
K10019	3	IO/TrA	Left	post2	1	0.043	0.355	12.19
K10019	3	IO/TrA	Left	post3	1	0.046	0.355	12.82
K10019	3	IO/TrA	Left	pre500ms	2	0.037	0.355	10.42
K10019	3	IO/TrA	Left	pre250ms	2	0.031	0.355	8.66
K10019	3	IO/TrA	Left	post1	2	0.035	0.355	9.81
K10019	3	IO/TrA	Left	post2	2	0.041	0.355	11.57
K10019	3	IO/TrA	Left	post3	2	0.051	0.355	14.23
K10021	3	IO/TrA	Left	pre500ms	1	0.037	0.474	7.78
K10021	3	IO/TrA	Left	pre250ms	1	0.031	0.474	6.56
K10021	3	IO/TrA	Left	post1	1	0.045	0.474	9.54
K10021	3	IO/TrA	Left	post2	1	0.069	0.474	14.5
K10021	3	IO/TrA	Left	post3	1	0.068	0.474	14.27
K10021	3	IO/TrA	Left	pre500ms	2	0.03	0.474	6.3
K10021	3	IO/TrA	Left	pre250ms	2	0.032	0.474	6.67
K10021	3	IO/TrA	Left	post1	2	0.038	0.474	8.05
K10021	3	IO/TrA	Left	post2	2	0.057	0.474	11.96
K10021	3	IO/TrA	Left	post3	2	0.072	0.474	15.13
K10028	3	IO/TrA	Left	pre500ms	1	0.021	0.262	8.07
K10028	3	IO/TrA	Left	pre250ms	1	0.02	0.262	7.61
K10028	3	IO/TrA	Left	post1	1	0.025	0.262	9.52
K10028	3	IO/TrA	Left	post2	1	0.029	0.262	11.07
K10028	3	IO/TrA	Left	post3	1	0.035	0.262	13.21
K10028	3	IO/TrA	Left	pre500ms	2	0.021	0.262	8.07
K10028	3	IO/TrA	Left	pre250ms	2	0.02	0.262	7.61
K10028	3	IO/TrA	Left	post1	2	0.025	0.262	9.52
K10028	3	IO/TrA	Left	post2	2	0.029	0.262	11.07
K10028	3	IO/TrA	Left	post3	2	0.035	0.262	13.21
K10010	3	IO/TrA	Left	pre500ms	1	0.028	0.163	16.97
K10010	3	IO/TrA	Left	pre250ms	1	0.026	0.163	16.02
K10010	3	IO/TrA	Left	post1	1	0.03	0.163	18.33
K10010	3	IO/TrA	Left	post2	1	0.039	0.163	24.1
K10010	3	IO/TrA	Left	post3	1	0.042	0.163	25.58
K10010	3	IO/TrA	Left	pre500ms	2	0.019	0.163	11.71
K10010	3	IO/TrA	Left	pre250ms	2	0.024	0.163	14.73
K10010	3	IO/TrA	Left	post1	2	0.029	0.163	17.77
K10010	3	IO/TrA	Left	post2	2	0.034	0.163	20.79
K10010	3	IO/TrA	Left	post3	2	0.037	0.163	22.62
K10025	3	EO	Right	pre500ms	1	0.027	0.16	16.76
K10025	3	EO	Right	pre250ms	1	0.025	0.16	15.8
K10025	3	EO	Right	post1	1	0.044	0.16	27.57
K10025	3	EO	Right	post2	1	0.068	0.16	42.2
K10025	3	EO	Right	post3	1	0.065	0.16	40.66
K10025	3	EO	Right	pre500ms	2	0.017	0.16	10.64
K10025	3	EO	Right	pre250ms	2	0.016	0.16	9.91
K10025	3	EO	Right	post1	2	0.027	0.16	16.72
K10025	3	EO	Right	post2	2	0.05	0.16	31.19
K10025	3	EO	Right	post3	2	0.06	0.16	37.69
K10013	3	EO	Right	pre500ms	1	0.011	0.071	15.95
K10013	3	EO	Right	pre250ms	1	0.013	0.071	18.93
K10013	3	EO	Right	post1	1	0.014	0.071	20.45
K10013	3	EO	Right	post2	1	0.016	0.071	23.12
K10013	3	EO	Right	post3	1	0.016	0.071	23.09
K10013	3	EO	Right	pre500ms	2	0.012	0.071	16.49
K10013	3	EO	Right	pre250ms	2	0.013	0.071	18.81
K10013	3	EO	Right	post1	2	0.018	0.071	26.14
K10013	3	EO	Right	post2	2	0.017	0.071	24.28
K10013	3	EO	Right	post3	2	0.018	0.071	25.29
K10002	3	EO	Right	pre500ms	1	0.052	0.196	26.47
K10002	3	EO	Right	pre250ms	1	0.065	0.196	33.05
K10002	3	EO	Right	post1	1	0.059	0.196	30.03
K10002	3	EO	Right	post2	1	0.098	0.196	50.35
K10002	3	EO	Right	post3	1	0.105	0.196	53.83
K10002	3	EO	Right	pre500ms	2	0.038	0.196	19.29
K10002	3	EO	Right	pre250ms	2	0.043	0.196	21.78
K10002	3	EO	Right	post1	2	0.054	0.196	27.47
K10002	3	EO	Right	post2	2	0.08	0.196	41
K10002	3	EO	Right	post3	2	0.095	0.196	48.71
K10008	3	EO	Right	pre500ms	1	0.017	0.138	12.57
K10008	3	EO	Right	pre250ms	1	0.02	0.138	14.53
K10008	3	EO	Right	post1	1	0.022	0.138	15.75
K10008	3	EO	Right	post2	1	0.026	0.138	19.05
K10008	3	EO	Right	post3	1	0.04	0.138	28.98
K10008	3	EO	Right	pre500ms	2	0.019	0.138	13.87
K10008	3	EO	Right	pre250ms	2	0.018	0.138	13.09
K10008	3	EO	Right	post1	2	0.025	0.138	18.29
K10008	3	EO	Right	post2	2	0.035	0.138	25.27
K10008	3	EO	Right	post3	2	0.038	0.138	27.48
K10017	3	EO	Right	pre500ms	1	0.043	0.256	16.94
K10017	3	EO	Right	pre250ms	1	0.067	0.256	25.94
K10017	3	EO	Right	post1	1	0.106	0.256	41.3
K10017	3	EO	Right	post2	1	0.123	0.256	47.93
K10017	3	EO	Right	post3	1	0.139	0.256	54.37
K10017	3	EO	Right	pre500ms	2	0.053	0.256	20.64
K10017	3	EO	Right	pre250ms	2	0.058	0.256	22.53
K10017	3	EO	Right	post1	2	0.101	0.256	39.21
K10017	3	EO	Right	post2	2	0.118	0.256	45.95
K10017	3	EO	Right	post3	2	0.142	0.256	55.25
K10030	3	EO	Right	pre500ms	1	0.034	0.201	16.66
K10030	3	EO	Right	pre250ms	1	0.039	0.201	19.3
K10030	3	EO	Right	post1	1	0.042	0.201	20.84
K10030	3	EO	Right	post2	1	0.057	0.201	28.21
K10030	3	EO	Right	post3	1	0.055	0.201	27.49
K10030	3	EO	Right	pre500ms	2	0.026	0.201	12.98
K10030	3	EO	Right	pre250ms	2	0.03	0.201	14.71
K10030	3	EO	Right	post1	2	0.037	0.201	18.47
K10030	3	EO	Right	post2	2	0.052	0.201	25.83
K10030	3	EO	Right	post3	2	0.078	0.201	38.82
K10001	3	EO	Right	pre500ms	1	0.017	0.106	16.36
K10001	3	EO	Right	pre250ms	1	0.015	0.106	13.74
K10001	3	EO	Right	post1	1	0.022	0.106	20.93
K10001	3	EO	Right	post2	1	0.023	0.106	22.01
K10001	3	EO	Right	post3	1	0.026	0.106	24.61
K10001	3	EO	Right	pre500ms	2	0.016	0.106	15.36
K10001	3	EO	Right	pre250ms	2	0.014	0.106	13.37
K10001	3	EO	Right	post1	2	0.017	0.106	16.1
K10001	3	EO	Right	post2	2	0.023	0.106	21.81
K10001	3	EO	Right	post3	2	0.025	0.106	23.99
K10018	3	EO	Right	pre500ms	1	0.018	0.071	24.8
K10018	3	EO	Right	pre250ms	1	0.019	0.071	27.39
K10018	3	EO	Right	post1	1	0.032	0.071	45.55
K10018	3	EO	Right	post2	1	0.033	0.071	45.94
K10018	3	EO	Right	post3	1	0.038	0.071	53.44
K10018	3	EO	Right	pre500ms	2	0.018	0.071	24.8
K10018	3	EO	Right	pre250ms	2	0.022	0.071	30.63
K10018	3	EO	Right	post1	2	0.034	0.071	48.09
K10018	3	EO	Right	post2	2	0.037	0.071	51.67
K10018	3	EO	Right	post3	2	0.038	0.071	53.67
K10023	3	EO	Right	pre500ms	1	0.019	0.191	9.74
K10023	3	EO	Right	pre250ms	1	0.018	0.191	9.53
K10023	3	EO	Right	post1	1	0.02	0.191	10.49
K10023	3	EO	Right	post2	1	0.034	0.191	17.8
K10023	3	EO	Right	post3	1	0.036	0.191	18.7
K10023	3	EO	Right	pre500ms	2	0.029	0.191	15.31
K10023	3	EO	Right	pre250ms	2	0.025	0.191	13.13
K10023	3	EO	Right	post1	2	0.031	0.191	16.01
K10023	3	EO	Right	post2	2	0.037	0.191	19.41
K10023	3	EO	Right	post3	2	0.038	0.191	19.81
K10004	3	EO	Right	pre500ms	1	0.05	0.293	16.97
K10004	3	EO	Right	pre250ms	1	0.049	0.293	16.57
K10004	3	EO	Right	post1	1	0.052	0.293	17.73
K10004	3	EO	Right	post2	1	0.063	0.293	21.47
K10004	3	EO	Right	post3	1	0.087	0.293	29.58
K10004	3	EO	Right	pre500ms	2	0.047	0.293	16.1
K10004	3	EO	Right	pre250ms	2	0.05	0.293	17.13
K10004	3	EO	Right	post1	2	0.054	0.293	18.55
K10004	3	EO	Right	post2	2	0.072	0.293	24.61
K10004	3	EO	Right	post3	2	0.075	0.293	25.54
K10011	3	EO	Right	pre500ms	1	0.019	0.165	11.74
K10011	3	EO	Right	pre250ms	1	0.019	0.165	11.34
K10011	3	EO	Right	post1	1	0.031	0.165	19.08
K10011	3	EO	Right	post2	1	0.041	0.165	25.11
K10011	3	EO	Right	post3	1	0.053	0.165	32.06
K10011	3	EO	Right	pre500ms	2	0.013	0.165	7.64
K10011	3	EO	Right	pre250ms	2	0.012	0.165	7.12
K10011	3	EO	Right	post1	2	0.027	0.165	16.61
K10011	3	EO	Right	post2	2	0.045	0.165	27.17
K10011	3	EO	Right	post3	2	0.048	0.165	29.38
K10005	3	EO	Right	pre500ms	1	0.027	0.125	21.57
K10005	3	EO	Right	pre250ms	1	0.041	0.125	32.48
K10005	3	EO	Right	post1	1	0.048	0.125	38.49
K10005	3	EO	Right	post2	1	0.06	0.125	48.38
K10005	3	EO	Right	post3	1	0.074	0.125	58.8
K10005	3	EO	Right	pre500ms	2	0.035	0.125	28.18
K10005	3	EO	Right	pre250ms	2	0.038	0.125	30.05
K10005	3	EO	Right	post1	2	0.046	0.125	36.85
K10005	3	EO	Right	post2	2	0.062	0.125	49.32
K10005	3	EO	Right	post3	2	0.062	0.125	49.59
K10019	3	EO	Right	pre500ms	1	0.025	0.117	21.15
K10019	3	EO	Right	pre250ms	1	0.022	0.117	19.01
K10019	3	EO	Right	post1	1	0.022	0.117	18.57
K10019	3	EO	Right	post2	1	0.029	0.117	24.73
K10019	3	EO	Right	post3	1	0.032	0.117	27.58
K10019	3	EO	Right	pre500ms	2	0.022	0.117	18.97
K10019	3	EO	Right	pre250ms	2	0.019	0.117	15.89
K10019	3	EO	Right	post1	2	0.025	0.117	21.23
K10019	3	EO	Right	post2	2	0.029	0.117	24.57
K10019	3	EO	Right	post3	2	0.035	0.117	29.58
K10021	3	EO	Right	pre500ms	1	0.021	0.136	15.62
K10021	3	EO	Right	pre250ms	1	0.021	0.136	15.09
K10021	3	EO	Right	post1	1	0.027	0.136	19.83
K10021	3	EO	Right	post2	1	0.035	0.136	25.5
K10021	3	EO	Right	post3	1	0.035	0.136	25.64
K10021	3	EO	Right	pre500ms	2	0.018	0.136	13.29
K10021	3	EO	Right	pre250ms	2	0.021	0.136	15.32
K10021	3	EO	Right	post1	2	0.026	0.136	18.76
K10021	3	EO	Right	post2	2	0.033	0.136	24.3
K10021	3	EO	Right	post3	2	0.039	0.136	28.9
K10028	3	EO	Right	pre500ms	1	0.022	0.122	17.73
K10028	3	EO	Right	pre250ms	1	0.022	0.122	18.06
K10028	3	EO	Right	post1	1	0.025	0.122	20.22
K10028	3	EO	Right	post2	1	0.034	0.122	28.08
K10028	3	EO	Right	post3	1	0.037	0.122	30.22
K10028	3	EO	Right	pre500ms	2	0.022	0.122	17.73
K10028	3	EO	Right	pre250ms	2	0.022	0.122	18.06
K10028	3	EO	Right	post1	2	0.025	0.122	20.22
K10028	3	EO	Right	post2	2	0.034	0.122	28.08
K10028	3	EO	Right	post3	2	0.037	0.122	30.22
K10010	3	EO	Right	pre500ms	1	0.035	0.318	11.11
K10010	3	EO	Right	pre250ms	1	0.036	0.318	11.42
K10010	3	EO	Right	post1	1	0.044	0.318	13.99
K10010	3	EO	Right	post2	1	0.07	0.318	22.07
K10010	3	EO	Right	post3	1	0.074	0.318	23.33
K10010	3	EO	Right	pre500ms	2	0.035	0.318	10.93
K10010	3	EO	Right	pre250ms	2	0.037	0.318	11.55
K10010	3	EO	Right	post1	2	0.048	0.318	14.98
K10010	3	EO	Right	post2	2	0.058	0.318	18.31
K10010	3	EO	Right	post3	2	0.075	0.318	23.51
K10025	3	EO	Left	pre500ms	1	0.021	0.142	14.77
K10025	3	EO	Left	pre250ms	1	0.021	0.142	14.47
K10025	3	EO	Left	post1	1	0.028	0.142	19.4
K10025	3	EO	Left	post2	1	0.035	0.142	24.31
K10025	3	EO	Left	post3	1	0.043	0.142	30.41
K10025	3	EO	Left	pre500ms	2	0.013	0.142	9.37
K10025	3	EO	Left	pre250ms	2	0.017	0.142	11.99
K10025	3	EO	Left	post1	2	0.023	0.142	15.88
K10025	3	EO	Left	post2	2	0.035	0.142	24.43
K10025	3	EO	Left	post3	2	0.042	0.142	29.23
K10013	3	EO	Left	pre500ms	1	0.012	0.132	9.13
K10013	3	EO	Left	pre250ms	1	0.015	0.132	11.64
K10013	3	EO	Left	post1	1	0.022	0.132	16.69
K10013	3	EO	Left	post2	1	0.022	0.132	16.82
K10013	3	EO	Left	post3	1	0.029	0.132	22.22
K10013	3	EO	Left	pre500ms	2	0.016	0.132	12.2
K10013	3	EO	Left	pre250ms	2	0.018	0.132	13.75
K10013	3	EO	Left	post1	2	0.025	0.132	19.26
K10013	3	EO	Left	post2	2	0.03	0.132	22.59
K10013	3	EO	Left	post3	2	0.033	0.132	25.05
K10002	3	EO	Left	pre500ms	1	0.08	0.872	9.17
K10002	3	EO	Left	pre250ms	1	0.073	0.872	8.4
K10002	3	EO	Left	post1	1	0.096	0.872	11
K10002	3	EO	Left	post2	1	0.12	0.872	13.75
K10002	3	EO	Left	post3	1	0.193	0.872	22.09
K10002	3	EO	Left	pre500ms	2	0.09	0.872	10.31
K10002	3	EO	Left	pre250ms	2	0.072	0.872	8.28
K10002	3	EO	Left	post1	2	0.097	0.872	11.14
K10002	3	EO	Left	post2	2	0.143	0.872	16.44
K10002	3	EO	Left	post3	2	0.179	0.872	20.48
K10008	3	EO	Left	pre500ms	1	0.012	0.109	11.06
K10008	3	EO	Left	pre250ms	1	0.011	0.109	10.04
K10008	3	EO	Left	post1	1	0.013	0.109	12.35
K10008	3	EO	Left	post2	1	0.023	0.109	20.62
K10008	3	EO	Left	post3	1	0.026	0.109	23.85
K10008	3	EO	Left	pre500ms	2	0.01	0.109	8.79
K10008	3	EO	Left	pre250ms	2	0.013	0.109	11.49
K10008	3	EO	Left	post1	2	0.014	0.109	12.96
K10008	3	EO	Left	post2	2	0.025	0.109	22.51
K10008	3	EO	Left	post3	2	0.027	0.109	24.46
K10017	3	EO	Left	pre500ms	1	0.029	0.31	9.4
K10017	3	EO	Left	pre250ms	1	0.039	0.31	12.58
K10017	3	EO	Left	post1	1	0.068	0.31	22.02
K10017	3	EO	Left	post2	1	0.086	0.31	27.63
K10017	3	EO	Left	post3	1	0.093	0.31	30.08
K10017	3	EO	Left	pre500ms	2	0.024	0.31	7.86
K10017	3	EO	Left	pre250ms	2	0.033	0.31	10.51
K10017	3	EO	Left	post1	2	0.062	0.31	19.92
K10017	3	EO	Left	post2	2	0.088	0.31	28.24
K10017	3	EO	Left	post3	2	0.085	0.31	27.33
K10030	3	EO	Left	pre500ms	1	0.031	0.083	37.77
K10030	3	EO	Left	pre250ms	1	0.026	0.083	31.34
K10030	3	EO	Left	post1	1	0.037	0.083	44.69
K10030	3	EO	Left	post2	1	0.063	0.083	76.24
K10030	3	EO	Left	post3	1	0.048	0.083	57.93
K10030	3	EO	Left	pre500ms	2	0.025	0.083	29.7
K10030	3	EO	Left	pre250ms	2	0.033	0.083	39.78
K10030	3	EO	Left	post1	2	0.034	0.083	40.76
K10030	3	EO	Left	post2	2	0.046	0.083	55.7
K10030	3	EO	Left	post3	2	0.051	0.083	61.5
K10001	3	EO	Left	pre500ms	1	0.017	0.168	10.33
K10001	3	EO	Left	pre250ms	1	0.013	0.168	7.66
K10001	3	EO	Left	post1	1	0.024	0.168	14.05
K10001	3	EO	Left	post2	1	0.036	0.168	21.67
K10001	3	EO	Left	post3	1	0.037	0.168	22.17
K10001	3	EO	Left	pre500ms	2	0.022	0.168	13.01
K10001	3	EO	Left	pre250ms	2	0.022	0.168	12.78
K10001	3	EO	Left	post1	2	0.027	0.168	16.29
K10001	3	EO	Left	post2	2	0.034	0.168	20.32
K10001	3	EO	Left	post3	2	0.037	0.168	21.71
K10018	3	EO	Left	pre500ms	1	0.026	0.113	23.01
K10018	3	EO	Left	pre250ms	1	0.017	0.113	15.05
K10018	3	EO	Left	post1	1	0.036	0.113	31.81
K10018	3	EO	Left	post2	1	0.039	0.113	34.16
K10018	3	EO	Left	post3	1	0.047	0.113	41.37
K10018	3	EO	Left	pre500ms	2	0.02	0.113	18.12
K10018	3	EO	Left	pre250ms	2	0.025	0.113	21.71
K10018	3	EO	Left	post1	2	0.035	0.113	30.71
K10018	3	EO	Left	post2	2	0.044	0.113	39.01
K10018	3	EO	Left	post3	2	0.042	0.113	36.76
K10023	3	EO	Left	pre500ms	1	0.026	0.259	9.87
K10023	3	EO	Left	pre250ms	1	0.017	0.259	6.55
K10023	3	EO	Left	post1	1	0.031	0.259	11.88
K10023	3	EO	Left	post2	1	0.047	0.259	18.22
K10023	3	EO	Left	post3	1	0.044	0.259	16.92
K10023	3	EO	Left	pre500ms	2	0.04	0.259	15.32
K10023	3	EO	Left	pre250ms	2	0.037	0.259	14.24
K10023	3	EO	Left	post1	2	0.032	0.259	12.17
K10023	3	EO	Left	post2	2	0.042	0.259	16.08
K10023	3	EO	Left	post3	2	0.042	0.259	16.06
K10004	3	EO	Left	pre500ms	1	0.047	0.177	26.62
K10004	3	EO	Left	pre250ms	1	0.049	0.177	27.5
K10004	3	EO	Left	post1	1	0.059	0.177	33.04
K10004	3	EO	Left	post2	1	0.073	0.177	41.34
K10004	3	EO	Left	post3	1	0.09	0.177	51
K10004	3	EO	Left	pre500ms	2	0.057	0.177	31.91
K10004	3	EO	Left	pre250ms	2	0.054	0.177	30.18
K10004	3	EO	Left	post1	2	0.067	0.177	37.89
K10004	3	EO	Left	post2	2	0.068	0.177	38.38
K10004	3	EO	Left	post3	2	0.07	0.177	39.55
K10011	3	EO	Left	pre500ms	1	0.024	0.086	27.46
K10011	3	EO	Left	pre250ms	1	0.023	0.086	26.62
K10011	3	EO	Left	post1	1	0.039	0.086	45.78
K10011	3	EO	Left	post2	1	0.05	0.086	57.64
K10011	3	EO	Left	post3	1	0.065	0.086	76.08
K10011	3	EO	Left	pre500ms	2	0.016	0.086	18.4
K10011	3	EO	Left	pre250ms	2	0.019	0.086	22.16
K10011	3	EO	Left	post1	2	0.028	0.086	32.15
K10011	3	EO	Left	post2	2	0.056	0.086	64.59
K10011	3	EO	Left	post3	2	0.056	0.086	65.25
K10005	3	EO	Left	pre500ms	1	0.016	0.226	7.19
K10005	3	EO	Left	pre250ms	1	0.017	0.226	7.62
K10005	3	EO	Left	post1	1	0.02	0.226	8.81
K10005	3	EO	Left	post2	1	0.024	0.226	10.81
K10005	3	EO	Left	post3	1	0.026	0.226	11.34
K10005	3	EO	Left	pre500ms	2	0.016	0.226	7.08
K10005	3	EO	Left	pre250ms	2	0.016	0.226	7.26
K10005	3	EO	Left	post1	2	0.02	0.226	8.95
K10005	3	EO	Left	post2	2	0.022	0.226	9.94
K10005	3	EO	Left	post3	2	0.025	0.226	11.17
K10019	3	EO	Left	pre500ms	1	0.024	0.244	9.9
K10019	3	EO	Left	pre250ms	1	0.032	0.244	13.07
K10019	3	EO	Left	post1	1	0.031	0.244	12.63
K10019	3	EO	Left	post2	1	0.043	0.244	17.63
K10019	3	EO	Left	post3	1	0.047	0.244	19.39
K10019	3	EO	Left	pre500ms	2	0.032	0.244	13.31
K10019	3	EO	Left	pre250ms	2	0.033	0.244	13.69
K10019	3	EO	Left	post1	2	0.037	0.244	15.35
K10019	3	EO	Left	post2	2	0.041	0.244	16.75
K10019	3	EO	Left	post3	2	0.057	0.244	23.26
K10021	3	EO	Left	pre500ms	1	0.021	0.128	16.62
K10021	3	EO	Left	pre250ms	1	0.021	0.128	16.41
K10021	3	EO	Left	post1	1	0.032	0.128	25.05
K10021	3	EO	Left	post2	1	0.038	0.128	29.73
K10021	3	EO	Left	post3	1	0.039	0.128	30.35
K10021	3	EO	Left	pre500ms	2	0.02	0.128	15.52
K10021	3	EO	Left	pre250ms	2	0.02	0.128	15.74
K10021	3	EO	Left	post1	2	0.024	0.128	18.72
K10021	3	EO	Left	post2	2	0.03	0.128	23.46
K10021	3	EO	Left	post3	2	0.038	0.128	29.5
K10028	3	EO	Left	pre500ms	1	0.037	0.148	24.77
K10028	3	EO	Left	pre250ms	1	0.028	0.148	19.08
K10028	3	EO	Left	post1	1	0.044	0.148	29.71
K10028	3	EO	Left	post2	1	0.05	0.148	33.45
K10028	3	EO	Left	post3	1	0.058	0.148	38.98
K10028	3	EO	Left	pre500ms	2	0.037	0.148	24.77
K10028	3	EO	Left	pre250ms	2	0.028	0.148	19.08
K10028	3	EO	Left	post1	2	0.044	0.148	29.71
K10028	3	EO	Left	post2	2	0.05	0.148	33.45
K10028	3	EO	Left	post3	2	0.058	0.148	38.98
K10010	3	EO	Left	pre500ms	1	0.044	0.249	17.55
K10010	3	EO	Left	pre250ms	1	0.049	0.249	19.7
K10010	3	EO	Left	post1	1	0.056	0.249	22.39
K10010	3	EO	Left	post2	1	0.081	0.249	32.6
K10010	3	EO	Left	post3	1	0.095	0.249	38.22
K10010	3	EO	Left	pre500ms	2	0.05	0.249	20.24
K10010	3	EO	Left	pre250ms	2	0.05	0.249	20.22
K10010	3	EO	Left	post1	2	0.065	0.249	26.24
K10010	3	EO	Left	post2	2	0.065	0.249	26.11
K10010	3	EO	Left	post3	2	0.078	0.249	31.15
K10025	3	RA	Right	pre500ms	1	0.009	0.209	4.52
K10025	3	RA	Right	pre250ms	1	0.014	0.209	6.78
K10025	3	RA	Right	post1	1	0.019	0.209	9.04
K10025	3	RA	Right	post2	1	0.021	0.209	9.96
K10025	3	RA	Right	post3	1	0.028	0.209	13.28
K10025	3	RA	Right	pre500ms	2	0.006	0.209	3.04
K10025	3	RA	Right	pre250ms	2	0.007	0.209	3.31
K10025	3	RA	Right	post1	2	0.013	0.209	6.25
K10025	3	RA	Right	post2	2	0.018	0.209	8.59
K10025	3	RA	Right	post3	2	0.024	0.209	11.57
K10013	3	RA	Right	pre500ms	1	0.009	0.098	8.95
K10013	3	RA	Right	pre250ms	1	0.01	0.098	9.83
K10013	3	RA	Right	post1	1	0.01	0.098	10.2
K10013	3	RA	Right	post2	1	0.011	0.098	11.07
K10013	3	RA	Right	post3	1	0.013	0.098	13.04
K10013	3	RA	Right	pre500ms	2	0.008	0.098	8.05
K10013	3	RA	Right	pre250ms	2	0.007	0.098	7.51
K10013	3	RA	Right	post1	2	0.011	0.098	11.56
K10013	3	RA	Right	post2	2	0.013	0.098	13.03
K10013	3	RA	Right	post3	2	0.016	0.098	15.86
K10002	3	RA	Right	pre500ms	1	0.071	0.812	8.8
K10002	3	RA	Right	pre250ms	1	0.093	0.812	11.46
K10002	3	RA	Right	post1	1	0.103	0.812	12.71
K10002	3	RA	Right	post2	1	0.179	0.812	22.02
K10002	3	RA	Right	post3	1	0.218	0.812	26.83
K10002	3	RA	Right	pre500ms	2	0.085	0.812	10.5
K10002	3	RA	Right	pre250ms	2	0.082	0.812	10.05
K10002	3	RA	Right	post1	2	0.113	0.812	13.89
K10002	3	RA	Right	post2	2	0.175	0.812	21.6
K10002	3	RA	Right	post3	2	0.23	0.812	28.32
K10008	3	RA	Right	pre500ms	1	0.004	0.04	8.76
K10008	3	RA	Right	pre250ms	1	0.004	0.04	9.58
K10008	3	RA	Right	post1	1	0.004	0.04	10.18
K10008	3	RA	Right	post2	1	0.006	0.04	14.99
K10008	3	RA	Right	post3	1	0.008	0.04	20.56
K10008	3	RA	Right	pre500ms	2	0.005	0.04	11.59
K10008	3	RA	Right	pre250ms	2	0.005	0.04	12.09
K10008	3	RA	Right	post1	2	0.005	0.04	12.74
K10008	3	RA	Right	post2	2	0.007	0.04	16.87
K10008	3	RA	Right	post3	2	0.009	0.04	21.9
K10017	3	RA	Right	pre500ms	1	0.026	0.263	9.88
K10017	3	RA	Right	pre250ms	1	0.02	0.263	7.43
K10017	3	RA	Right	post1	1	0.041	0.263	15.4
K10017	3	RA	Right	post2	1	0.057	0.263	21.58
K10017	3	RA	Right	post3	1	0.052	0.263	19.9
K10017	3	RA	Right	pre500ms	2	0.023	0.263	8.89
K10017	3	RA	Right	pre250ms	2	0.017	0.263	6.43
K10017	3	RA	Right	post1	2	0.035	0.263	13.15
K10017	3	RA	Right	post2	2	0.057	0.263	21.61
K10017	3	RA	Right	post3	2	0.054	0.263	20.51
K10030	3	RA	Right	pre500ms	1	0.026	0.139	19.05
K10030	3	RA	Right	pre250ms	1	0.02	0.139	14.24
K10030	3	RA	Right	post1	1	0.025	0.139	18.03
K10030	3	RA	Right	post2	1	0.036	0.139	26.16
K10030	3	RA	Right	post3	1	0.04	0.139	28.62
K10030	3	RA	Right	pre500ms	2	0.021	0.139	14.92
K10030	3	RA	Right	pre250ms	2	0.022	0.139	15.8
K10030	3	RA	Right	post1	2	0.024	0.139	17.33
K10030	3	RA	Right	post2	2	0.039	0.139	28.49
K10030	3	RA	Right	post3	2	0.052	0.139	37.78
K10001	3	RA	Right	pre500ms	1	0.017	0.145	11.68
K10001	3	RA	Right	pre250ms	1	0.016	0.145	10.69
K10001	3	RA	Right	post1	1	0.027	0.145	18.87
K10001	3	RA	Right	post2	1	0.032	0.145	21.89
K10001	3	RA	Right	post3	1	0.033	0.145	22.46
K10001	3	RA	Right	pre500ms	2	0.021	0.145	14.21
K10001	3	RA	Right	pre250ms	2	0.019	0.145	12.97
K10001	3	RA	Right	post1	2	0.027	0.145	18.52
K10001	3	RA	Right	post2	2	0.034	0.145	23.18
K10001	3	RA	Right	post3	2	0.043	0.145	29.28
K10018	3	RA	Right	pre500ms	1	0.022	0.429	5.08
K10018	3	RA	Right	pre250ms	1	0.023	0.429	5.36
K10018	3	RA	Right	post1	1	0.049	0.429	11.47
K10018	3	RA	Right	post2	1	0.047	0.429	10.88
K10018	3	RA	Right	post3	1	0.06	0.429	13.94
K10018	3	RA	Right	pre500ms	2	0.024	0.429	5.58
K10018	3	RA	Right	pre250ms	2	0.025	0.429	5.74
K10018	3	RA	Right	post1	2	0.044	0.429	10.3
K10018	3	RA	Right	post2	2	0.065	0.429	15.05
K10018	3	RA	Right	post3	2	0.063	0.429	14.65
K10023	3	RA	Right	pre500ms	1	0.01	0.434	2.42
K10023	3	RA	Right	pre250ms	1	0.012	0.434	2.69
K10023	3	RA	Right	post1	1	0.019	0.434	4.32
K10023	3	RA	Right	post2	1	0.039	0.434	9.08
K10023	3	RA	Right	post3	1	0.037	0.434	8.44
K10023	3	RA	Right	pre500ms	2	0.053	0.434	12.23
K10023	3	RA	Right	pre250ms	2	0.028	0.434	6.53
K10023	3	RA	Right	post1	2	0.028	0.434	6.51
K10023	3	RA	Right	post2	2	0.047	0.434	10.79
K10023	3	RA	Right	post3	2	0.054	0.434	12.41
K10004	3	RA	Right	pre500ms	1	0.047	0.237	19.84
K10004	3	RA	Right	pre250ms	1	0.052	0.237	22.08
K10004	3	RA	Right	post1	1	0.059	0.237	24.85
K10004	3	RA	Right	post2	1	0.067	0.237	28.11
K10004	3	RA	Right	post3	1	0.102	0.237	43.09
K10004	3	RA	Right	pre500ms	2	0.055	0.237	23.1
K10004	3	RA	Right	pre250ms	2	0.053	0.237	22.47
K10004	3	RA	Right	post1	2	0.06	0.237	25.2
K10004	3	RA	Right	post2	2	0.078	0.237	32.98
K10004	3	RA	Right	post3	2	0.076	0.237	32.07
K10011	3	RA	Right	pre500ms	1	0.01	0.249	3.86
K10011	3	RA	Right	pre250ms	1	0.012	0.249	4.7
K10011	3	RA	Right	post1	1	0.029	0.249	11.59
K10011	3	RA	Right	post2	1	0.039	0.249	15.59
K10011	3	RA	Right	post3	1	0.054	0.249	21.77
K10011	3	RA	Right	pre500ms	2	0.011	0.249	4.45
K10011	3	RA	Right	pre250ms	2	0.011	0.249	4.31
K10011	3	RA	Right	post1	2	0.03	0.249	12.09
K10011	3	RA	Right	post2	2	0.053	0.249	21.31
K10011	3	RA	Right	post3	2	0.056	0.249	22.3
K10005	3	RA	Right	pre500ms	1	0.033	0.485	6.79
K10005	3	RA	Right	pre250ms	1	0.037	0.485	7.64
K10005	3	RA	Right	post1	1	0.128	0.485	26.32
K10005	3	RA	Right	post2	1	0.133	0.485	27.44
K10005	3	RA	Right	post3	1	0.11	0.485	22.75
K10005	3	RA	Right	pre500ms	2	0.039	0.485	8.09
K10005	3	RA	Right	pre250ms	2	0.03	0.485	6.28
K10005	3	RA	Right	post1	2	0.072	0.485	14.93
K10005	3	RA	Right	post2	2	0.083	0.485	17.03
K10005	3	RA	Right	post3	2	0.132	0.485	27.21
K10019	3	RA	Right	pre500ms	1	0.022	0.328	6.67
K10019	3	RA	Right	pre250ms	1	0.03	0.328	9.19
K10019	3	RA	Right	post1	1	0.028	0.328	8.53
K10019	3	RA	Right	post2	1	0.038	0.328	11.67
K10019	3	RA	Right	post3	1	0.047	0.328	14.3
K10019	3	RA	Right	pre500ms	2	0.034	0.328	10.5
K10019	3	RA	Right	pre250ms	2	0.025	0.328	7.63
K10019	3	RA	Right	post1	2	0.032	0.328	9.79
K10019	3	RA	Right	post2	2	0.043	0.328	13.13
K10019	3	RA	Right	post3	2	0.05	0.328	15.09
K10021	3	RA	Right	pre500ms	1	0.014	0.107	13.3
K10021	3	RA	Right	pre250ms	1	0.016	0.107	15.27
K10021	3	RA	Right	post1	1	0.017	0.107	15.45
K10021	3	RA	Right	post2	1	0.024	0.107	22.21
K10021	3	RA	Right	post3	1	0.028	0.107	26.41
K10021	3	RA	Right	pre500ms	2	0.016	0.107	14.64
K10021	3	RA	Right	pre250ms	2	0.014	0.107	12.88
K10021	3	RA	Right	post1	2	0.018	0.107	17.16
K10021	3	RA	Right	post2	2	0.032	0.107	30.22
K10021	3	RA	Right	post3	2	0.033	0.107	30.75
K10028	3	RA	Right	pre500ms	1	0.056	0.685	8.15
K10028	3	RA	Right	pre250ms	1	0.052	0.685	7.52
K10028	3	RA	Right	post1	1	0.075	0.685	10.91
K10028	3	RA	Right	post2	1	0.092	0.685	13.37
K10028	3	RA	Right	post3	1	0.093	0.685	13.57
K10028	3	RA	Right	pre500ms	2	0.056	0.685	8.15
K10028	3	RA	Right	pre250ms	2	0.052	0.685	7.52
K10028	3	RA	Right	post1	2	0.075	0.685	10.91
K10028	3	RA	Right	post2	2	0.092	0.685	13.37
K10028	3	RA	Right	post3	2	0.093	0.685	13.57
K10010	3	RA	Right	pre500ms	1	0.011	0.441	2.57
K10010	3	RA	Right	pre250ms	1	0.011	0.441	2.46
K10010	3	RA	Right	post1	1	0.015	0.441	3.51
K10010	3	RA	Right	post2	1	0.027	0.441	6.08
K10010	3	RA	Right	post3	1	0.038	0.441	8.59
K10010	3	RA	Right	pre500ms	2	0.012	0.441	2.81
K10010	3	RA	Right	pre250ms	2	0.013	0.441	2.99
K10010	3	RA	Right	post1	2	0.016	0.441	3.67
K10010	3	RA	Right	post2	2	0.022	0.441	4.97
K10010	3	RA	Right	post3	2	0.036	0.441	8.26
K10025	3	RA	Left	pre500ms	1	0.015	0.194	7.73
K10025	3	RA	Left	pre250ms	1	0.017	0.194	8.63
K10025	3	RA	Left	post1	1	0.021	0.194	10.69
K10025	3	RA	Left	post2	1	0.027	0.194	14.05
K10025	3	RA	Left	post3	1	0.035	0.194	17.98
K10025	3	RA	Left	pre500ms	2	0.01	0.194	4.92
K10025	3	RA	Left	pre250ms	2	0.01	0.194	5.08
K10025	3	RA	Left	post1	2	0.017	0.194	8.77
K10025	3	RA	Left	post2	2	0.029	0.194	14.73
K10025	3	RA	Left	post3	2	0.037	0.194	19.03
K10013	3	RA	Left	pre500ms	1	0.009	0.13	7.22
K10013	3	RA	Left	pre250ms	1	0.011	0.13	8.24
K10013	3	RA	Left	post1	1	0.014	0.13	10.62
K10013	3	RA	Left	post2	1	0.015	0.13	11.75
K10013	3	RA	Left	post3	1	0.02	0.13	15.03
K10013	3	RA	Left	pre500ms	2	0.013	0.13	9.7
K10013	3	RA	Left	pre250ms	2	0.012	0.13	9.1
K10013	3	RA	Left	post1	2	0.016	0.13	11.96
K10013	3	RA	Left	post2	2	0.02	0.13	15.14
K10013	3	RA	Left	post3	2	0.022	0.13	17.32
K10002	3	RA	Left	pre500ms	1	0.034	0.33	10.39
K10002	3	RA	Left	pre250ms	1	0.029	0.33	8.94
K10002	3	RA	Left	post1	1	0.041	0.33	12.42
K10002	3	RA	Left	post2	1	0.06	0.33	18.21
K10002	3	RA	Left	post3	1	0.076	0.33	22.96
K10002	3	RA	Left	pre500ms	2	0.021	0.33	6.29
K10002	3	RA	Left	pre250ms	2	0.019	0.33	5.72
K10002	3	RA	Left	post1	2	0.028	0.33	8.64
K10002	3	RA	Left	post2	2	0.039	0.33	11.87
K10002	3	RA	Left	post3	2	0.055	0.33	16.8
K10008	3	RA	Left	pre500ms	1	0.008	0.166	5.12
K10008	3	RA	Left	pre250ms	1	0.007	0.166	4.49
K10008	3	RA	Left	post1	1	0.01	0.166	5.74
K10008	3	RA	Left	post2	1	0.016	0.166	9.81
K10008	3	RA	Left	post3	1	0.021	0.166	12.47
K10008	3	RA	Left	pre500ms	2	0.008	0.166	4.78
K10008	3	RA	Left	pre250ms	2	0.007	0.166	4.5
K10008	3	RA	Left	post1	2	0.01	0.166	6.16
K10008	3	RA	Left	post2	2	0.015	0.166	8.9
K10008	3	RA	Left	post3	2	0.02	0.166	12.19
K10017	3	RA	Left	pre500ms	1	0.045	0.149	30.42
K10017	3	RA	Left	pre250ms	1	0.014	0.149	9.7
K10017	3	RA	Left	post1	1	0.027	0.149	18.06
K10017	3	RA	Left	post2	1	0.05	0.149	33.22
K10017	3	RA	Left	post3	1	0.045	0.149	30.4
K10017	3	RA	Left	pre500ms	2	0.012	0.149	7.75
K10017	3	RA	Left	pre250ms	2	0.01	0.149	6.93
K10017	3	RA	Left	post1	2	0.024	0.149	16.33
K10017	3	RA	Left	post2	2	0.044	0.149	29.2
K10017	3	RA	Left	post3	2	0.047	0.149	31.61
K10030	3	RA	Left	pre500ms	1	0.022	0.207	10.55
K10030	3	RA	Left	pre250ms	1	0.02	0.207	9.8
K10030	3	RA	Left	post1	1	0.031	0.207	14.74
K10030	3	RA	Left	post2	1	0.047	0.207	22.69
K10030	3	RA	Left	post3	1	0.047	0.207	22.58
K10030	3	RA	Left	pre500ms	2	0.022	0.207	10.45
K10030	3	RA	Left	pre250ms	2	0.027	0.207	13.02
K10030	3	RA	Left	post1	2	0.028	0.207	13.6
K10030	3	RA	Left	post2	2	0.04	0.207	19.1
K10030	3	RA	Left	post3	2	0.05	0.207	24.19
K10001	3	RA	Left	pre500ms	1	0.014	0.093	15.4
K10001	3	RA	Left	pre250ms	1	0.013	0.093	14
K10001	3	RA	Left	post1	1	0.021	0.093	22.1
K10001	3	RA	Left	post2	1	0.027	0.093	28.89
K10001	3	RA	Left	post3	1	0.03	0.093	32.15
K10001	3	RA	Left	pre500ms	2	0.017	0.093	18.16
K10001	3	RA	Left	pre250ms	2	0.018	0.093	19.87
K10001	3	RA	Left	post1	2	0.024	0.093	25.63
K10001	3	RA	Left	post2	2	0.028	0.093	30.14
K10001	3	RA	Left	post3	2	0.036	0.093	38.94
K10018	3	RA	Left	pre500ms	1	0.014	0.286	4.74
K10018	3	RA	Left	pre250ms	1	0.012	0.286	4.23
K10018	3	RA	Left	post1	1	0.028	0.286	9.65
K10018	3	RA	Left	post2	1	0.025	0.286	8.68
K10018	3	RA	Left	post3	1	0.031	0.286	10.83
K10018	3	RA	Left	pre500ms	2	0.016	0.286	5.44
K10018	3	RA	Left	pre250ms	2	0.013	0.286	4.49
K10018	3	RA	Left	post1	2	0.027	0.286	9.43
K10018	3	RA	Left	post2	2	0.038	0.286	13.24
K10018	3	RA	Left	post3	2	0.034	0.286	11.87
K10023	3	RA	Left	pre500ms	1	0.021	0.999	2.1
K10023	3	RA	Left	pre250ms	1	0.024	0.999	2.39
K10023	3	RA	Left	post1	1	0.035	0.999	3.45
K10023	3	RA	Left	post2	1	0.07	0.999	6.97
K10023	3	RA	Left	post3	1	0.056	0.999	5.61
K10023	3	RA	Left	pre500ms	2	0.063	0.999	6.33
K10023	3	RA	Left	pre250ms	2	0.046	0.999	4.58
K10023	3	RA	Left	post1	2	0.054	0.999	5.45
K10023	3	RA	Left	post2	2	0.069	0.999	6.87
K10023	3	RA	Left	post3	2	0.082	0.999	8.18
K10004	3	RA	Left	pre500ms	1	0.058	0.277	21.01
K10004	3	RA	Left	pre250ms	1	0.063	0.277	22.78
K10004	3	RA	Left	post1	1	0.066	0.277	23.94
K10004	3	RA	Left	post2	1	0.1	0.277	36.07
K10004	3	RA	Left	post3	1	0.14	0.277	50.49
K10004	3	RA	Left	pre500ms	2	0.055	0.277	19.92
K10004	3	RA	Left	pre250ms	2	0.054	0.277	19.62
K10004	3	RA	Left	post1	2	0.066	0.277	23.87
K10004	3	RA	Left	post2	2	0.095	0.277	34.23
K10004	3	RA	Left	post3	2	0.097	0.277	34.99
K10011	3	RA	Left	pre500ms	1	0.026	0.24	10.61
K10011	3	RA	Left	pre250ms	1	0.017	0.24	6.9
K10011	3	RA	Left	post1	1	0.039	0.24	16.28
K10011	3	RA	Left	post2	1	0.054	0.24	22.5
K10011	3	RA	Left	post3	1	0.072	0.24	29.94
K10011	3	RA	Left	pre500ms	2	0.015	0.24	6.06
K10011	3	RA	Left	pre250ms	2	0.016	0.24	6.78
K10011	3	RA	Left	post1	2	0.032	0.24	13.12
K10011	3	RA	Left	post2	2	0.055	0.24	22.98
K10011	3	RA	Left	post3	2	0.059	0.24	24.43
K10005	3	RA	Left	pre500ms	1	0.032	0.791	4.09
K10005	3	RA	Left	pre250ms	1	0.038	0.791	4.74
K10005	3	RA	Left	post1	1	0.133	0.791	16.81
K10005	3	RA	Left	post2	1	0.157	0.791	19.82
K10005	3	RA	Left	post3	1	0.125	0.791	15.8
K10005	3	RA	Left	pre500ms	2	0.049	0.791	6.16
K10005	3	RA	Left	pre250ms	2	0.04	0.791	5.1
K10005	3	RA	Left	post1	2	0.075	0.791	9.51
K10005	3	RA	Left	post2	2	0.094	0.791	11.86
K10005	3	RA	Left	post3	2	0.151	0.791	19.04
K10019	3	RA	Left	pre500ms	1	0.023	0.159	14.48
K10019	3	RA	Left	pre250ms	1	0.023	0.159	14.6
K10019	3	RA	Left	post1	1	0.027	0.159	17.19
K10019	3	RA	Left	post2	1	0.032	0.159	20.34
K10019	3	RA	Left	post3	1	0.039	0.159	24.24
K10019	3	RA	Left	pre500ms	2	0.026	0.159	16.35
K10019	3	RA	Left	pre250ms	2	0.022	0.159	13.61
K10019	3	RA	Left	post1	2	0.028	0.159	17.34
K10019	3	RA	Left	post2	2	0.031	0.159	19.73
K10019	3	RA	Left	post3	2	0.043	0.159	27.12
K10021	3	RA	Left	pre500ms	1	0.015	0.177	8.39
K10021	3	RA	Left	pre250ms	1	0.018	0.177	9.99
K10021	3	RA	Left	post1	1	0.02	0.177	11.44
K10021	3	RA	Left	post2	1	0.026	0.177	14.96
K10021	3	RA	Left	post3	1	0.029	0.177	16.19
K10021	3	RA	Left	pre500ms	2	0.015	0.177	8.74
K10021	3	RA	Left	pre250ms	2	0.013	0.177	7.45
K10021	3	RA	Left	post1	2	0.018	0.177	10.05
K10021	3	RA	Left	post2	2	0.021	0.177	12.02
K10021	3	RA	Left	post3	2	0.024	0.177	13.83
K10028	3	RA	Left	pre500ms	1	0.05	0.601	8.34
K10028	3	RA	Left	pre250ms	1	0.053	0.601	8.85
K10028	3	RA	Left	post1	1	0.063	0.601	10.52
K10028	3	RA	Left	post2	1	0.078	0.601	13.02
K10028	3	RA	Left	post3	1	0.109	0.601	18.15
K10028	3	RA	Left	pre500ms	2	0.05	0.601	8.34
K10028	3	RA	Left	pre250ms	2	0.053	0.601	8.85
K10028	3	RA	Left	post1	2	0.063	0.601	10.52
K10028	3	RA	Left	post2	2	0.078	0.601	13.02
K10028	3	RA	Left	post3	2	0.109	0.601	18.15
K10010	3	RA	Left	pre500ms	1	0.074	0.847	8.71
K10010	3	RA	Left	pre250ms	1	0.071	0.847	8.39
K10010	3	RA	Left	post1	1	0.103	0.847	12.13
K10010	3	RA	Left	post2	1	0.137	0.847	16.16
K10010	3	RA	Left	post3	1	0.152	0.847	17.95
K10010	3	RA	Left	pre500ms	2	0.054	0.847	6.42
K10010	3	RA	Left	pre250ms	2	0.059	0.847	6.97
K10010	3	RA	Left	post1	2	0.107	0.847	12.67
K10010	3	RA	Left	post2	2	0.121	0.847	14.24
K10010	3	RA	Left	post3	2	0.136	0.847	16.08
K10025	5	IO/TrA	Right	pre500ms	1	0.011	0.229	4.82
K10025	5	IO/TrA	Right	pre250ms	1	0.011	0.229	4.89
K10025	5	IO/TrA	Right	post1	1	0.018	0.229	7.95
K10025	5	IO/TrA	Right	post2	1	0.03	0.229	13.14
K10025	5	IO/TrA	Right	post3	1	0.036	0.229	15.86
K10025	5	IO/TrA	Right	pre500ms	2	0.012	0.229	5.22
K10025	5	IO/TrA	Right	pre250ms	2	0.017	0.229	7.45
K10025	5	IO/TrA	Right	post1	2	0.019	0.229	8.11
K10025	5	IO/TrA	Right	post2	2	0.027	0.229	11.73
K10025	5	IO/TrA	Right	post3	2	0.032	0.229	14.05
K10013	5	IO/TrA	Right	pre500ms	1	0.007	0.126	5.75
K10013	5	IO/TrA	Right	pre250ms	1	0.008	0.126	6.58
K10013	5	IO/TrA	Right	post1	1	0.01	0.126	7.97
K10013	5	IO/TrA	Right	post2	1	0.022	0.126	17.73
K10013	5	IO/TrA	Right	post3	1	0.018	0.126	14.09
K10013	5	IO/TrA	Right	pre500ms	2	0.007	0.126	5.75
K10013	5	IO/TrA	Right	pre250ms	2	0.008	0.126	6.58
K10013	5	IO/TrA	Right	post1	2	0.01	0.126	7.97
K10013	5	IO/TrA	Right	post2	2	0.022	0.126	17.73
K10013	5	IO/TrA	Right	post3	2	0.018	0.126	14.09
K10002	5	IO/TrA	Right	pre500ms	1	0.05	0.895	5.55
K10002	5	IO/TrA	Right	pre250ms	1	0.053	0.895	5.9
K10002	5	IO/TrA	Right	post1	1	0.079	0.895	8.82
K10002	5	IO/TrA	Right	post2	1	0.094	0.895	10.45
K10002	5	IO/TrA	Right	post3	1	0.119	0.895	13.27
K10002	5	IO/TrA	Right	pre500ms	2	0.059	0.895	6.63
K10002	5	IO/TrA	Right	pre250ms	2	0.072	0.895	8.09
K10002	5	IO/TrA	Right	post1	2	0.092	0.895	10.28
K10002	5	IO/TrA	Right	post2	2	0.15	0.895	16.8
K10002	5	IO/TrA	Right	post3	2	0.144	0.895	16.13
K10008	5	IO/TrA	Right	pre500ms	1	0.026	0.504	5.21
K10008	5	IO/TrA	Right	pre250ms	1	0.032	0.504	6.39
K10008	5	IO/TrA	Right	post1	1	0.041	0.504	8.14
K10008	5	IO/TrA	Right	post2	1	0.092	0.504	18.22
K10008	5	IO/TrA	Right	post3	1	0.112	0.504	22.29
K10008	5	IO/TrA	Right	pre500ms	2	0.045	0.504	8.84
K10008	5	IO/TrA	Right	pre250ms	2	0.029	0.504	5.78
K10008	5	IO/TrA	Right	post1	2	0.054	0.504	10.67
K10008	5	IO/TrA	Right	post2	2	0.11	0.504	21.9
K10008	5	IO/TrA	Right	post3	2	0.116	0.504	22.92
K10017	5	IO/TrA	Right	pre500ms	1	0.028	0.472	5.95
K10017	5	IO/TrA	Right	pre250ms	1	0.024	0.472	5.01
K10017	5	IO/TrA	Right	post1	1	0.082	0.472	17.38
K10017	5	IO/TrA	Right	post2	1	0.114	0.472	24.19
K10017	5	IO/TrA	Right	post3	1	0.094	0.472	19.84
K10017	5	IO/TrA	Right	pre500ms	2	0.035	0.472	7.39
K10017	5	IO/TrA	Right	pre250ms	2	0.032	0.472	6.84
K10017	5	IO/TrA	Right	post1	2	0.066	0.472	14.07
K10017	5	IO/TrA	Right	post2	2	0.09	0.472	19.07
K10017	5	IO/TrA	Right	post3	2	0.108	0.472	22.82
K10030	5	IO/TrA	Right	pre500ms	1	0.023	0.374	6.12
K10030	5	IO/TrA	Right	pre250ms	1	0.022	0.374	5.78
K10030	5	IO/TrA	Right	post1	1	0.031	0.374	8.28
K10030	5	IO/TrA	Right	post2	1	0.036	0.374	9.73
K10030	5	IO/TrA	Right	post3	1	0.042	0.374	11.27
K10030	5	IO/TrA	Right	pre500ms	2	0.022	0.374	5.82
K10030	5	IO/TrA	Right	pre250ms	2	0.019	0.374	5.18
K10030	5	IO/TrA	Right	post1	2	0.03	0.374	7.94
K10030	5	IO/TrA	Right	post2	2	0.044	0.374	11.74
K10030	5	IO/TrA	Right	post3	2	0.042	0.374	11.26
K10001	5	IO/TrA	Right	pre500ms	1	0.021	0.238	9.03
K10001	5	IO/TrA	Right	pre250ms	1	0.016	0.238	6.67
K10001	5	IO/TrA	Right	post1	1	0.019	0.238	8
K10001	5	IO/TrA	Right	post2	1	0.022	0.238	9.11
K10001	5	IO/TrA	Right	post3	1	0.025	0.238	10.32
K10001	5	IO/TrA	Right	pre500ms	2	0.014	0.238	5.69
K10001	5	IO/TrA	Right	pre250ms	2	0.014	0.238	6.09
K10001	5	IO/TrA	Right	post1	2	0.018	0.238	7.59
K10001	5	IO/TrA	Right	post2	2	0.019	0.238	7.96
K10001	5	IO/TrA	Right	post3	2	0.024	0.238	10.26
K10018	5	IO/TrA	Right	pre500ms	1	0.031	0.509	6.02
K10018	5	IO/TrA	Right	pre250ms	1	0.024	0.509	4.73
K10018	5	IO/TrA	Right	post1	1	0.049	0.509	9.64
K10018	5	IO/TrA	Right	post2	1	0.076	0.509	14.94
K10018	5	IO/TrA	Right	post3	1	0.069	0.509	13.63
K10018	5	IO/TrA	Right	pre500ms	2	0.031	0.509	6.02
K10018	5	IO/TrA	Right	pre250ms	2	0.024	0.509	4.73
K10018	5	IO/TrA	Right	post1	2	0.049	0.509	9.64
K10018	5	IO/TrA	Right	post2	2	0.076	0.509	14.94
[truncated: 881 more rows]
